# Supplementary material for: (E)-4-{[(Morpholin-4-yl)imino]­meth­yl}benzo­nitrile
Source: Acta Crystallogr Sect E Struct Rep Online. 2014 Jun 21;70(Pt 7):o799. doi: 10.1107/S1600536814014020 (PMC4120609; doi:10.1107/S1600536814014020)
Supplement: Supplementary file 1 [file e-70-0o799-sup1.cif]

##############################################################################
#                                                                            #
# This CIF contains the data in a paper accepted for publication in          #
# Acta Crystallographica Section E. It conforms to the requirements of       #
# Notes for Authors for Acta Crystallographica Section E, and has been       #
# peer reviewed under the auspices of the IUCr Commission on Journals.       #
#                                                                            #
# Full details of the Crystallographic Information File format               #
# are given in the paper "The Crystallographic Information File (CIF):       #
# a New Standard Archive File for Crystallography" by S. R. Hall, F. H.      #
# Allen and I. D. Brown [Acta Cryst. (1991), A47, 655-685].                  #
#                                                                            #
# The current version of the core CIF dictionary is obtainable from          #
# ftp://ftp.iucr.org/pub/cif_core.dic.                                       #
#                                                                            #
# Software is freely available for graphical display of the structure(s)     #
# in this CIF. For information consult the CIF software page                 #
# http://www.iucr.org/resources/cif/software.                                #
#                                                                            #
# This file may be used for bona fide research purposes within the           #
# scientific community so long as proper attribution is given to the journal # 
# article from which it was obtained.                                        #
#                                                                            #
##############################################################################
data_global
_audit_creation_method     'PLATON <TABLE ACC> option'
_journal_date_recd_electronic     2014-06-14
_journal_date_accepted     2014-06-15
_journal_name_full     'Acta Crystallographica, Section E'
_journal_year     2014
_journal_volume     70
_journal_issue      7
_journal_page_first     o799
_journal_page_last     o799
_journal_paper_category     QO
_journal_paper_doi     10.1107/S1600536814014020
_journal_coeditor_code     SU2744
_publ_contact_author_name
; Dr. Mehmet Akkurt
;
_publ_contact_author_address
; Department of Physics
  Faculty of Sciences
  Erciyes University
  38039 Kayseri
  Turkey
;
_publ_contact_author_email     akkurt@erciyes.edu.tr
_publ_contact_author_fax     '+90-352-4374933'
_publ_contact_author_phone     '+90-352-2076666 ext. 33106'
_publ_section_title
;
(<i>E</i>)-4-{[(Morpholin-4-yl)imino]methyl}benzonitrile
;
_publ_section_title_footnote     .
loop_
    _publ_author_name
    _publ_author_footnote
    _publ_author_address
    'Zeliha Atio\(glu' .
;
\.Ilke Education and Health Foundation,
Cappadocia Vocational College,
The Medical Imaging Techniques Program,
50420 Mustafapa\,sa,
\"Urg\"up,
Nev\,sehir,
Turkey
;
    'Mehmet Akkurt' .
; Department of Physics,
  Faculty of Sciences,
  Erciyes University,
  38039 Kayseri,
  Turkey
;
    'Aliasghar Jarrahpour' .
;
Department of Chemistry,
College of Sciences,
Shiraz University,
71454 Shiraz,
Iran
;
    'Roghayeh Heiran' .
;
Department of Chemistry,
College of Sciences,
Shiraz University,
71454 Shiraz,
Iran
;
    'Nam\?ik \"Ozdemir' .
;
   Department of Physics,
   Faculty of Arts and Sciences,
   Ondokuz May\?is University,
   55139 Samsun,
   Turkey
;
data_I
_database_code_depnum_ccdc_archive 'CCDC 1008300'
_chemical_name_systematic
;
(<i>E</i>)-4-{[(Morpholin-4-yl)imino]methyl}benzonitrile
;
_chemical_name_common     ?
_chemical_formula_moiety     'C12 H13 N3 O'
_chemical_formula_sum     'C12 H13 N3 O'
_chemical_formula_structural     ?
_chemical_formula_iupac     'C12 H13 N3 O'
_chemical_formula_weight     215.25
_chemical_melting_point     ?
_symmetry_cell_setting     monoclinic
_symmetry_space_group_name_H-M     'P 21/n'
_symmetry_space_group_name_Hall     '-P 2yn'
loop_
    _symmetry_equiv_pos_site_id
    _symmetry_equiv_pos_as_xyz
    1 x,y,z
    2 1/2-x,1/2+y,1/2-z
    3 -x,-y,-z
    4 1/2+x,1/2-y,1/2+z
_cell_length_a     4.1054(3)
_cell_length_b     12.0509(8)
_cell_length_c     22.9972(19)
_cell_angle_alpha     90
_cell_angle_beta     91.087(6)
_cell_angle_gamma     90
_cell_volume     1137.55(15)
_cell_formula_units_Z     4
_cell_measurement_reflns_used     4198
_cell_measurement_theta_min     1.69
_cell_measurement_theta_max     27.14
_cell_measurement_temperature     296(2)
_cell_special_details
;
;
_exptl_crystal_description     'prism'
_exptl_crystal_colour     'light yellow'
_exptl_crystal_size_max     0.540
_exptl_crystal_size_mid     0.237
_exptl_crystal_size_min     0.080
_exptl_crystal_size_rad     ?
_exptl_crystal_density_diffrn     1.257
_exptl_crystal_density_meas     ?
_exptl_crystal_density_method     'Not Measured'
_exptl_crystal_F_000     456
loop_
    _exptl_crystal_face_index_h
    _exptl_crystal_face_index_k
    _exptl_crystal_face_index_l
    _exptl_crystal_face_perp_dist
    0 -3 -5 0.0700
    0 3 5 0.0340
    -3 -2 5 0.3070
    3 1 -5 0.2880
    0 1 -4 0.0500
    0 -1 4 0.0550
    -2 5 -3 0.2240
    0 0 -1 0.0480
    -1 1 -2 0.2710
    0 0 1 0.0410
    0 1 -1 0.0390
    0 -1 1 0.0670
    -1 -2 7 0.2050
    0 -3 -1 0.0720
    0 3 1 0.0360
_exptl_absorpt_coefficient_mu     0.083
_exptl_absorpt_correction_type     integration
_exptl_absorpt_process_details     '(X-RED32; Stoe & Cie, 2002)'
_exptl_absorpt_correction_T_min     0.9714
_exptl_absorpt_correction_T_max     0.9937
_exptl_special_details
;
Spectropscopic data for the title compound:
IR (KBr, cm^-1^): 1604 (Schiff base C=N), 2214 (nitrile CN). ^1^H-NMR (250 MHz,
CDCl~3~), \d (p.p.m.): 3.18--3.22 (CH~2~ morpholine ring, m, 4H), 3.83--3.87
(CH~2~ morpholine ring, m, 4H), 7.48 (HC=N, s, 1H), 7.54 (ArH, d, J=8.4 Hz,
2H), 7.62 (ArH, d, J=8.2 Hz, 2H). ^13^C-NMR (62.9 MHz, CDCl~3~), \d (p.p.m.):
51.3 (CH~2~N), 66.2 (CH~2~O), 110.7, 119.0, 126.2, 132.3, 132.6 (aromatic
carbons and nitrile), 140.4 (C=N).
;
_diffrn_ambient_temperature     296(2)
_diffrn_radiation_type     'Mo K\a'
_diffrn_radiation_wavelength     0.71073
_diffrn_radiation_monochromator     'plane graphite'
_diffrn_measurement_device_type     'Stoe IPDS 2'
_diffrn_measurement_device     '2-circle goniometer'
_diffrn_measurement_method     'rotation method'
_diffrn_detector_area_resol_mean     6.67
_diffrn_reflns_number     6956
_diffrn_reflns_av_R_equivalents     0.2293
_diffrn_reflns_av_sigmaI/netI     0.1660
_diffrn_reflns_theta_min     1.77
_diffrn_reflns_theta_max     26.72
_diffrn_reflns_theta_full     25.24
_diffrn_measured_fraction_theta_max     0.992
_diffrn_measured_fraction_theta_full     0.993
_diffrn_reflns_limit_h_min     -5
_diffrn_reflns_limit_h_max     5
_diffrn_reflns_limit_k_min     -13
_diffrn_reflns_limit_k_max     15
_diffrn_reflns_limit_l_min     -29
_diffrn_reflns_limit_l_max     28
_diffrn_reflns_reduction_process
;
;
_refine_special_details
;
Refinement on <i>F</i>^2^ for ALL reflections except those flagged by the user
for potential systematic errors. Weighted <i>R</i>-factors <i>wR</i> and all
goodnesses of fit <i>S</i> are based on <i>F</i>^2^, conventional
<i>R</i>-factors <i>R</i> are based on <i>F</i>, with <i>F</i> set to zero for
negative <i>F</i>^2^. The observed criterion of <i>F</i>^2^ > \s(<i>F</i>^2^)
is used only for calculating -<i>R</i>-factor-obs <i>etc</i>. and is not
relevant to the choice of reflections for refinement. <i>R</i>-factors based
on <i>F</i>^2^ are statistically about twice as large as those based on
<i>F</i>, and <i>R</i>-factors based on ALL data will be even larger.
;
_reflns_number_total     2394
_reflns_number_gt     878
_reflns_threshold_expression     'I > 2\s(I)'
_refine_ls_structure_factor_coef     Fsqd
_refine_ls_matrix_type     full
_refine_ls_R_factor_all     0.1852
_refine_ls_R_factor_gt     0.0631
_refine_ls_wR_factor_gt     0.0702
_refine_ls_wR_factor_ref     0.0942
_refine_ls_goodness_of_fit_ref     0.889
_refine_ls_restrained_S_all     0.889
_refine_ls_number_reflns     2394
_refine_ls_number_parameters     146
_refine_ls_number_restraints     0
_refine_ls_number_constraints     ?
_refine_ls_hydrogen_treatment     constr
_refine_ls_weighting_scheme     calc
_refine_ls_weighting_details
                      'w=1/[\s^2^(Fo^2^)+(0.0210P)^2^] where P=(Fo^2^+2Fc^2^)/3'
_atom_sites_solution_hydrogens     geom
_atom_sites_solution_primary     ?
_atom_sites_solution_secondary     ?
_refine_ls_shift/su_max     0.000
_refine_ls_shift/su_mean     0.000
_refine_diff_density_max     0.124
_refine_diff_density_min     -0.114
_refine_ls_extinction_method     'none'
_refine_ls_abs_structure_details     ?
_refine_ls_abs_structure_Flack     .
loop_
    _atom_type_symbol
    _atom_type_description
    _atom_type_scat_dispersion_real
    _atom_type_scat_dispersion_imag
    _atom_type_scat_source
    C C 0.0033 0.0016 ' International Tables Vol C Tables 4.2.6.8 and 6.1.1.4'
    H H 0.0000 0.0000 ' International Tables Vol C Tables 4.2.6.8 and 6.1.1.4'
    N N 0.0061 0.0033 ' International Tables Vol C Tables 4.2.6.8 and 6.1.1.4'
    O O 0.0106 0.0060 ' International Tables Vol C Tables 4.2.6.8 and 6.1.1.4'
_computing_data_collection     'X-AREA (Stoe & Cie, 2002)'
_computing_cell_refinement     'X-AREA (Stoe & Cie, 2002)'
_computing_data_reduction     'X-RED32 (Stoe & Cie, 2002)'
_computing_structure_solution     'SHELXS2013 (Sheldrick, 2008)'
_computing_structure_refinement     'SHELXL2013 (Sheldrick, 2008)'
_computing_molecular_graphics     'ORTEP-3 for Windows (Farrugia, 2012)'
_computing_publication_material     'WinGX (Farrugia, 2012)'
loop_
    _atom_site_type_symbol
    _atom_site_label
    _atom_site_fract_x
    _atom_site_fract_y
    _atom_site_fract_z
    _atom_site_U_iso_or_equiv
    _atom_site_thermal_displace_type
    _atom_site_calc_flag
    _atom_site_refinement_flags
    _atom_site_occupancy
    _atom_site_disorder_assembly
    _atom_site_disorder_group
    O O1 0.3333(4) 0.7856(2) 0.26705(10) 0.0934(9) Uani d . 1.000 . .
    N N1 0.5804(4) 0.92897(19) 0.18135(10) 0.0661(9) Uani d . 1.000 . .
    N N2 0.6187(4) 0.9921(2) 0.13245(9) 0.0642(9) Uani d . 1.000 . .
    N N3 0.9567(8) 1.4147(2) -0.10077(15) 0.1297(14) Uani d . 1.000 . .
    C C1 0.4673(6) 0.8185(2) 0.16642(12) 0.0744(11) Uani d . 1.000 . .
    C C2 0.5031(6) 0.7434(3) 0.21844(15) 0.0919(15) Uani d . 1.000 . .
    C C3 0.4574(7) 0.8916(3) 0.28163(13) 0.0920(14) Uani d . 1.000 . .
    C C4 0.4229(6) 0.9736(2) 0.23245(12) 0.0739(11) Uani d . 1.000 . .
    C C5 0.5801(5) 1.0975(3) 0.13421(11) 0.0671(10) Uani d . 1.000 . .
    C C6 0.6545(6) 1.1639(2) 0.08316(12) 0.0621(10) Uani d . 1.000 . .
    C C7 0.5920(6) 1.2770(2) 0.08316(13) 0.0797(12) Uani d . 1.000 . .
    C C8 0.6662(7) 1.3426(2) 0.03595(15) 0.0865(14) Uani d . 1.000 . .
    C C9 0.8027(6) 1.2960(3) -0.01231(14) 0.0732(11) Uani d . 1.000 . .
    C C10 0.8635(6) 1.1833(2) -0.01327(14) 0.0864(12) Uani d . 1.000 . .
    C C11 0.7892(6) 1.1192(2) 0.03383(13) 0.0817(12) Uani d . 1.000 . .
    C C12 0.8858(8) 1.3627(3) -0.06134(17) 0.0941(16) Uani d . 1.000 . .
    H H1A 0.59330 0.78940 0.13460 0.0890 Uiso c RU 1.000 . .
    H H1B 0.24050 0.82150 0.15390 0.0890 Uiso c RU 1.000 . .
    H H2A 0.41920 0.67040 0.20860 0.1100 Uiso c RU 1.000 . .
    H H2B 0.73230 0.73570 0.22870 0.1100 Uiso c RU 1.000 . .
    H H3A 0.68600 0.88470 0.29250 0.1100 Uiso c RU 1.000 . .
    H H3B 0.34310 0.91970 0.31510 0.1100 Uiso c RU 1.000 . .
    H H4A 0.19410 0.98700 0.22380 0.0890 Uiso c RU 1.000 . .
    H H4B 0.52330 1.04350 0.24350 0.0890 Uiso c RU 1.000 . .
    H H5 0.50530 1.13130 0.16780 0.0800 Uiso c RU 1.000 . .
    H H7 0.49840 1.30930 0.11550 0.0950 Uiso c RU 1.000 . .
    H H8 0.62370 1.41830 0.03690 0.1040 Uiso c RU 1.000 . .
    H H10 0.95490 1.15100 -0.04590 0.1030 Uiso c RU 1.000 . .
    H H11 0.83060 1.04340 0.03250 0.0980 Uiso c RU 1.000 . .
loop_
    _atom_site_aniso_label
    _atom_site_aniso_U_11
    _atom_site_aniso_U_22
    _atom_site_aniso_U_33
    _atom_site_aniso_U_12
    _atom_site_aniso_U_13
    _atom_site_aniso_U_23
    O1 0.0852(12) 0.1033(19) 0.0918(16) -0.0208(12) 0.0086(12) 0.0200(14)
    N1 0.0643(13) 0.0668(18) 0.0673(15) -0.0065(11) 0.0016(12) 0.0045(14)
    N2 0.0627(12) 0.0629(17) 0.0669(15) -0.0007(12) 0.0013(11) 0.0014(13)
    N3 0.191(3) 0.086(2) 0.112(2) -0.031(2) -0.002(2) 0.0243(19)
    C1 0.0715(16) 0.065(2) 0.087(2) -0.0054(14) 0.0074(14) 0.0055(17)
    C2 0.0829(18) 0.083(3) 0.110(3) -0.0068(17) 0.0039(18) 0.022(2)
    C3 0.0882(19) 0.115(3) 0.073(2) -0.023(2) 0.0043(16) 0.015(2)
    C4 0.0708(16) 0.082(2) 0.069(2) -0.0124(15) 0.0029(15) -0.0037(17)
    C5 0.0664(16) 0.075(2) 0.0600(18) 0.0006(15) 0.0063(13) -0.0042(16)
    C6 0.0647(15) 0.0553(19) 0.066(2) 0.0010(14) -0.0046(14) -0.0092(16)
    C7 0.104(2) 0.062(2) 0.073(2) 0.0079(17) -0.0001(17) -0.0130(17)
    C8 0.119(2) 0.049(2) 0.091(3) 0.0085(17) -0.013(2) -0.0018(19)
    C9 0.0852(18) 0.059(2) 0.075(2) -0.0054(16) -0.0061(17) 0.0007(18)
    C10 0.118(2) 0.064(2) 0.078(2) 0.0066(18) 0.0245(18) 0.0028(18)
    C11 0.112(2) 0.053(2) 0.081(2) 0.0108(16) 0.0230(18) -0.0010(18)
    C12 0.125(3) 0.068(2) 0.089(3) -0.0177(19) -0.004(2) 0.007(2)
_geom_special_details
;
Bond distances, angles <i>etc</i>. have been calculated using the rounded
fractional coordinates. All su's are estimated from the variances of the
(full) variance-covariance matrix. The cell e.s.d.'s are taken into account in
the estimation of distances, angles and torsion angles
;
loop_
    _geom_bond_atom_site_label_1
    _geom_bond_atom_site_label_2
    _geom_bond_site_symmetry_1
    _geom_bond_site_symmetry_2
    _geom_bond_distance
    _geom_bond_publ_flag
    O1 C2 . . 1.423(4) no
    O1 C3 . . 1.413(4) no
    N1 N2 . . 1.369(3) no
    N1 C1 . . 1.449(3) no
    N1 C4 . . 1.455(3) no
    N2 C5 . . 1.281(4) no
    N3 C12 . . 1.144(5) no
    C1 C2 . . 1.505(4) no
    C3 C4 . . 1.507(4) no
    C5 C6 . . 1.458(4) no
    C6 C7 . . 1.387(3) no
    C6 C11 . . 1.381(4) no
    C7 C8 . . 1.382(4) no
    C8 C9 . . 1.373(5) no
    C9 C10 . . 1.381(4) no
    C9 C12 . . 1.431(5) no
    C10 C11 . . 1.370(4) no
    C1 H1A . . 0.9700 no
    C1 H1B . . 0.9700 no
    C2 H2A . . 0.9700 no
    C2 H2B . . 0.9700 no
    C3 H3A . . 0.9700 no
    C3 H3B . . 0.9700 no
    C4 H4A . . 0.9700 no
    C4 H4B . . 0.9700 no
    C5 H5 . . 0.9300 no
    C7 H7 . . 0.9300 no
    C8 H8 . . 0.9300 no
    C10 H10 . . 0.9300 no
    C11 H11 . . 0.9300 no
loop_
    _geom_angle_atom_site_label_1
    _geom_angle_atom_site_label_2
    _geom_angle_atom_site_label_3
    _geom_angle_site_symmetry_1
    _geom_angle_site_symmetry_2
    _geom_angle_site_symmetry_3
    _geom_angle
    _geom_angle_publ_flag
    C2 O1 C3 . . . 109.3(2) no
    N2 N1 C1 . . . 110.9(2) no
    N2 N1 C4 . . . 121.2(2) no
    C1 N1 C4 . . . 112.68(19) no
    N1 N2 C5 . . . 120.6(2) no
    N1 C1 C2 . . . 109.8(2) no
    O1 C2 C1 . . . 111.6(3) no
    O1 C3 C4 . . . 112.7(2) no
    N1 C4 C3 . . . 109.1(2) no
    N2 C5 C6 . . . 119.4(2) no
    C5 C6 C7 . . . 119.9(3) no
    C5 C6 C11 . . . 122.7(2) no
    C7 C6 C11 . . . 117.4(2) no
    C6 C7 C8 . . . 121.3(3) no
    C7 C8 C9 . . . 120.0(3) no
    C8 C9 C10 . . . 119.5(3) no
    C8 C9 C12 . . . 120.9(3) no
    C10 C9 C12 . . . 119.6(3) no
    C9 C10 C11 . . . 119.9(3) no
    C6 C11 C10 . . . 121.9(2) no
    N3 C12 C9 . . . 178.8(4) no
    N1 C1 H1A . . . 110.00 no
    N1 C1 H1B . . . 110.00 no
    C2 C1 H1A . . . 110.00 no
    C2 C1 H1B . . . 110.00 no
    H1A C1 H1B . . . 108.00 no
    O1 C2 H2A . . . 109.00 no
    O1 C2 H2B . . . 109.00 no
    C1 C2 H2A . . . 109.00 no
    C1 C2 H2B . . . 109.00 no
    H2A C2 H2B . . . 108.00 no
    O1 C3 H3A . . . 109.00 no
    O1 C3 H3B . . . 109.00 no
    C4 C3 H3A . . . 109.00 no
    C4 C3 H3B . . . 109.00 no
    H3A C3 H3B . . . 108.00 no
    N1 C4 H4A . . . 110.00 no
    N1 C4 H4B . . . 110.00 no
    C3 C4 H4A . . . 110.00 no
    C3 C4 H4B . . . 110.00 no
    H4A C4 H4B . . . 108.00 no
    N2 C5 H5 . . . 120.00 no
    C6 C5 H5 . . . 120.00 no
    C6 C7 H7 . . . 119.00 no
    C8 C7 H7 . . . 119.00 no
    C7 C8 H8 . . . 120.00 no
    C9 C8 H8 . . . 120.00 no
    C9 C10 H10 . . . 120.00 no
    C11 C10 H10 . . . 120.00 no
    C6 C11 H11 . . . 119.00 no
    C10 C11 H11 . . . 119.00 no
loop_
    _geom_torsion_atom_site_label_1
    _geom_torsion_atom_site_label_2
    _geom_torsion_atom_site_label_3
    _geom_torsion_atom_site_label_4
    _geom_torsion_site_symmetry_1
    _geom_torsion_site_symmetry_2
    _geom_torsion_site_symmetry_3
    _geom_torsion_site_symmetry_4
    _geom_torsion
    _geom_torsion_publ_flag
    C2 O1 C3 C4 . . . . 59.5(3) no
    C3 O1 C2 C1 . . . . -59.4(3) no
    C4 N1 N2 C5 . . . . 14.6(3) no
    C1 N1 N2 C5 . . . . 150.2(2) no
    N2 N1 C1 C2 . . . . 166.62(18) no
    C4 N1 C1 C2 . . . . -53.9(3) no
    N2 N1 C4 C3 . . . . -172.2(2) no
    C1 N1 C4 C3 . . . . 52.9(3) no
    N1 N2 C5 C6 . . . . 173.80(19) no
    N1 C1 C2 O1 . . . . 56.8(3) no
    O1 C3 C4 N1 . . . . -55.9(3) no
    N2 C5 C6 C7 . . . . 175.5(2) no
    N2 C5 C6 C11 . . . . -5.0(4) no
    C5 C6 C7 C8 . . . . 178.6(2) no
    C11 C6 C7 C8 . . . . -0.9(4) no
    C5 C6 C11 C10 . . . . -178.7(2) no
    C7 C6 C11 C10 . . . . 0.9(4) no
    C6 C7 C8 C9 . . . . 0.4(4) no
    C7 C8 C9 C10 . . . . 0.3(4) no
    C7 C8 C9 C12 . . . . -179.1(3) no
    C8 C9 C10 C11 . . . . -0.4(4) no
    C12 C9 C10 C11 . . . . 179.0(3) no
    C9 C10 C11 C6 . . . . -0.2(4) no
_iucr_refine_instructions_details
;
TITL HS-29 in P21/n
CELL  0.71073   4.1054  12.0509  22.9972   90.000   91.087   90.000
ZERR     4.00   0.0003   0.0008   0.0019    0.000    0.006    0.000
LATT   1
SYMM  1/2 - X, 1/2 + Y, 1/2 - Z
SFAC  C    H    N    O
UNIT  48   52   12   4
MERG   2
OMIT     1   0   3
OMIT     2   0  24
OMIT     1   2  25
OMIT    -2   0  18
OMIT     2   2  21
OMIT    -1  10  12
OMIT     0   2  22
OMIT     4   8  10
OMIT     3   1   9
TWIN
FMAP   2
PLAN    3
SIZE     0.080   0.237   0.540
ACTA
BOND   $H
CONF
L.S.  13
WGHT    0.021000
BASF   2.00374
FVAR       0.37549
C1    1    0.467271    0.818487    0.166419    11.00000    0.07147    0.06508 =
         0.08659    0.00551    0.00740   -0.00541
AFIX  23
H1A   2    0.593334    0.789431    0.134582    11.00000   -1.20000
H1B   2    0.240488    0.821504    0.153897    11.00000   -1.20000
AFIX   0
C2    1    0.503117    0.743380    0.218436    11.00000    0.08287    0.08253 =
         0.11011    0.02202    0.00391   -0.00684
AFIX  23
H2A   2    0.419211    0.670384    0.208579    11.00000   -1.20000
H2B   2    0.732270    0.735664    0.228693    11.00000   -1.20000
AFIX   0
C3    1    0.457399    0.891575    0.281628    11.00000    0.08821    0.11509 =
         0.07268    0.01467    0.00432   -0.02329
AFIX  23
H3A   2    0.685962    0.884673    0.292490    11.00000   -1.20000
H3B   2    0.343094    0.919698    0.315089    11.00000   -1.20000
AFIX   0
C4    1    0.422889    0.973584    0.232453    11.00000    0.07082    0.08246 =
         0.06911   -0.00375    0.00289   -0.01236
AFIX  23
H4A   2    0.194069    0.986997    0.223824    11.00000   -1.20000
H4B   2    0.523257    1.043526    0.243510    11.00000   -1.20000
AFIX   0
C5    1    0.580109    1.097478    0.134214    11.00000    0.06639    0.07456 =
         0.06000   -0.00420    0.00630    0.00058
AFIX  43
H5    2    0.505304    1.131342    0.167757    11.00000   -1.20000
AFIX   0
C6    1    0.654464    1.163908    0.083162    11.00000    0.06470    0.05533 =
         0.06552   -0.00918   -0.00455    0.00096
C7    1    0.591998    1.276963    0.083158    11.00000    0.10403    0.06161 =
         0.07293   -0.01295   -0.00013    0.00792
AFIX  43
H7    2    0.498369    1.309260    0.115547    11.00000   -1.20000
AFIX   0
C8    1    0.666197    1.342565    0.035952    11.00000    0.11926    0.04856 =
         0.09131   -0.00175   -0.01267    0.00846
AFIX  43
H8    2    0.623653    1.418337    0.036871    11.00000   -1.20000
AFIX   0
C9    1    0.802683    1.295969   -0.012308    11.00000    0.08523    0.05853 =
         0.07540    0.00069   -0.00614   -0.00537
C10   1    0.863520    1.183338   -0.013273    11.00000    0.11764    0.06382 =
         0.07801    0.00276    0.02451    0.00665
AFIX  43
H10   2    0.954880    1.151022   -0.045868    11.00000   -1.20000
AFIX   0
C11   1    0.789180    1.119231    0.033828    11.00000    0.11214    0.05303 =
         0.08069   -0.00102    0.02304    0.01083
AFIX  43
H11   2    0.830635    1.043410    0.032547    11.00000   -1.20000
AFIX   0
C12   1    0.885809    1.362707   -0.061344    11.00000    0.12464    0.06816 =
         0.08920    0.00679   -0.00362   -0.01773
N1    3    0.580375    0.928966    0.181350    11.00000    0.06434    0.06679 =
         0.06725    0.00449    0.00163   -0.00647
N2    3    0.618733    0.992060    0.132454    11.00000    0.06273    0.06289 =
         0.06686    0.00136    0.00126   -0.00074
N3    3    0.956651    1.414684   -0.100772    11.00000    0.19128    0.08632 =
         0.11233    0.02429   -0.00190   -0.03092
O1    4    0.333280    0.785586    0.267051    11.00000    0.08515    0.10329 =
         0.09183    0.02003    0.00861   -0.02081
HKLF 4
REM  HS-29 in P21/n
REM R1 =  0.0631 for     878 Fo > 4sig(Fo)  and  0.1852 for all    2394 data
REM    146 parameters refined using      0 restraints
END
WGHT      0.0209      0.0000
REM Highest difference peak  0.124,  deepest hole -0.114,  1-sigma level  0.038
Q1    1   0.3234  0.7708  0.3004  11.00000  0.05    0.12
Q2    1   0.5285  1.2002  0.0867  11.00000  0.05    0.12
Q3    1   0.5933  1.1514  0.0551  11.00000  0.05    0.12
;
