# Supplementary material for: (E)-4-{[(Morpholin-4-yl)imino]­meth­yl}benzo­nitrile
Source: Acta Crystallogr Sect E Struct Rep Online. 2014 Jun 21;70(Pt 7):o799. doi: 10.1107/S1600536814014020 (PMC4120609; doi:10.1107/S1600536814014020)
Supplement: Supplementary file 2 [file e-70-0o799-Isup2.hkl]

#
# h,k,l, Fc-squared, Fo-squared, sigma(Fo-squared), status flag
#
data_I
_shelx_title ' HS-29 in P21/n'
_shelx_refln_list_code          4
_shelx_F_calc_maximum      131.47
_exptl_crystal_F_000       456.00
_reflns_d_resolution_high  0.7903

loop_
 _space_group_symop_operation_xyz
 'x, y, z'
 '-x+1/2, y+1/2, -z+1/2'
 '-x, -y, -z'
 'x-1/2, -y-1/2, z-1/2'

_cell_length_a     4.1054
_cell_length_b    12.0509
_cell_length_c    22.9972
_cell_angle_alpha  90.000
_cell_angle_beta   91.087
_cell_angle_gamma  90.000

_shelx_F_squared_multiplier     1.000

loop_
 _refln_index_h
 _refln_index_k
 _refln_index_l
 _refln_F_squared_calc
 _refln_F_squared_meas
 _refln_F_squared_sigma
 _refln_observed_status
   2   0   0        517.12        487.42         7.56 o
   4   0   0         29.59         27.03         5.06 o
   1   1   0       9069.96       8866.10        90.44 o
   2   1   0        213.32        207.55         6.00 o
   3   1   0          0.23          1.89         3.76 o
   4   1   0          1.67         -1.50         3.83 o
   5   1   0          6.09          8.39         4.50 o
   0   2   0       2342.96       2471.29        43.62 o
   1   2   0        228.84        206.41         6.63 o
   2   2   0         93.22         96.35         4.38 o
   3   2   0          1.34          3.17         3.49 o
   4   2   0         10.97         14.28         3.62 o
   5   2   0          0.19         11.60         5.87 o
   1   3   0         27.65         33.84         6.83 o
   2   3   0        128.36        120.87         3.89 o
   3   3   0          2.04          9.89         4.37 o
   4   3   0          1.05         10.37         4.90 o
   5   3   0          5.31         11.80        12.26 o
   0   4   0        237.89        240.87        20.07 o
   1   4   0         85.88         91.20         6.84 o
   2   4   0          5.58          5.58         3.97 o
   3   4   0          8.60          9.71         3.38 o
   4   4   0          1.57          3.95         3.71 o
   5   4   0          0.66          3.57        15.25 o
   1   5   0        191.75        187.92         7.01 o
   2   5   0          3.63          2.63         4.54 o
   3   5   0         57.26         61.98         4.61 o
   4   5   0          0.14          2.98         5.29 o
   0   6   0         34.38         45.04        17.24 o
   1   6   0          3.71          9.68         5.91 o
   2   6   0        132.81        146.15         6.61 o
   3   6   0          0.00          1.98         4.18 o
   4   6   0          5.35          8.08         6.25 o
   1   7   0          6.54          9.28         5.81 o
   2   7   0          0.02          6.96         4.60 o
   3   7   0          1.95         11.16         5.25 o
   4   7   0          1.44         -0.02         4.80 o
   0   8   0          1.21         21.77        15.39 o
   1   8   0          0.36          0.77         6.04 o
   2   8   0          0.37          0.25         4.65 o
   3   8   0          0.59         -1.97         4.52 o
   4   8   0          0.22          7.90         5.48 o
   1   9   0          3.76         12.27         5.50 o
   2   9   0          2.14          6.05         5.45 o
   3   9   0          9.34         17.67         4.78 o
   4   9   0          0.00          1.66         6.03 o
   0  10   0         57.29         61.64        12.34 o
   1  10   0          0.04          3.50         5.37 o
   2  10   0          1.58          3.60         4.95 o
   3  10   0          0.18          8.60         5.75 o
   1  11   0         42.34         39.97         6.37 o
   2  11   0          1.99         -0.77         5.12 o
   3  11   0          0.39          5.78         5.97 o
   0  12   0         16.46         17.96         7.61 o
   1  12   0         28.85         25.86         6.42 o
   2  12   0         10.50          7.80         5.58 o
   3  12   0          7.77          6.21         6.88 o
   1  13   0          0.24          3.51         7.15 o
   2  13   0          8.76          6.58         6.50 o
   0  14   0          0.67          7.31         8.85 o
   1  14   0          0.39          5.88         7.17 o
   2  14   0          1.01          1.51         7.12 o
  -5   0   1          6.89          7.90         6.92 o
  -3   0   1         28.68         32.31         5.19 o
  -1   0   1        455.03        430.01        12.03 o
   1   0   1        628.37        652.94        27.73 o
   3   0   1          3.64          6.89         5.09 o
   5   0   1          0.91          6.54         5.65 o
  -5   1   1          0.45          8.32         5.77 o
  -4   1   1          4.87          5.20         3.32 o
  -3   1   1         63.51         70.77         3.95 o
  -2   1   1         23.66         28.83         4.24 o
  -1   1   1      12109.46      11476.45        95.12 o
   0   1   1        738.01        775.97        20.62 o
   1   1   1       1891.26       1970.30        18.39 o
   2   1   1         32.99         34.51         3.82 o
   3   1   1          0.11         -0.48         3.92 o
   4   1   1          6.39          6.97         4.04 o
   5   1   1          2.72          2.04         4.43 o
  -5   2   1          1.58          3.65         4.50 o
  -4   2   1          2.69         -0.80         3.95 o
  -3   2   1          6.61          7.03         3.86 o
  -2   2   1         38.32         41.11         4.62 o
  -1   2   1        217.36        218.30         8.38 o
   0   2   1       1098.76       1127.49        21.21 o
   1   2   1        343.19        352.66         6.71 o
   2   2   1         40.13         32.59         3.76 o
   3   2   1         51.53         57.97         4.44 o
   4   2   1          0.20         -0.73         4.44 o
   5   2   1          0.06          7.83         5.20 o
  -5   3   1          1.54          4.91         7.46 o
  -4   3   1          1.15          4.52         4.11 o
  -3   3   1          0.73          2.30         4.01 o
  -2   3   1         98.35        107.99         4.08 o
  -1   3   1          2.64          5.50         6.60 o
   0   3   1        339.31        346.19        14.40 o
   1   3   1        226.61        224.01         5.28 o
   2   3   1        137.02        136.69         3.93 o
   3   3   1          2.89          4.55         3.96 o
   4   3   1          1.11          3.48         3.62 o
   5   3   1          1.51          0.77         5.08 o
  -5   4   1          0.06          6.13         5.35 o
  -4   4   1          0.57          8.16         4.63 o
  -3   4   1          1.97          5.48         5.15 o
  -2   4   1         13.77         15.39         4.44 o
  -1   4   1         84.75         90.33         6.93 o
   0   4   1         86.38         98.24        14.53 o
   1   4   1        645.73        650.62         8.78 o
   2   4   1          3.11          5.17         3.95 o
   3   4   1          0.23          0.84         4.47 o
   4   4   1          6.64         11.00         3.47 o
   5   4   1          0.32         -1.29        12.27 o
  -4   5   1          9.05         13.21         4.55 o
  -3   5   1         20.09         26.46         4.60 o
  -2   5   1          0.00         -1.74         4.51 o
  -1   5   1         16.63         14.91         5.11 o
   0   5   1          9.24          9.37        11.31 o
   1   5   1       1971.94       2022.93        13.06 o
   2   5   1        216.88        221.02         5.57 o
   3   5   1          0.34          5.08         3.93 o
   4   5   1          0.10          9.41         4.69 o
  -4   6   1         16.21         22.82         6.56 o
  -3   6   1         33.80         34.87         6.07 o
  -2   6   1         20.02         17.22         4.37 o
  -1   6   1         13.43         12.05         6.39 o
   0   6   1       1115.14       1076.37        15.29 o
   1   6   1         27.23         29.23         6.11 o
   2   6   1         48.56         49.41         5.63 o
   3   6   1          0.01          2.56         5.15 o
   4   6   1          0.01         -0.17         3.99 o
  -4   7   1          8.15          7.94         4.52 o
  -3   7   1          1.48          8.83         5.18 o
  -2   7   1          1.66          7.02         5.95 o
  -1   7   1         94.79         95.57        13.11 o
   0   7   1        188.97        187.29        10.10 o
   1   7   1          0.06         -0.52         4.79 o
   2   7   1         47.99         53.80         4.89 o
   3   7   1          0.49          2.39         3.84 o
   4   7   1          1.95          8.59         6.42 o
  -4   8   1          2.05          1.38         5.80 o
  -3   8   1          5.10         12.92         5.46 o
  -2   8   1         15.16         15.67         5.45 o
  -1   8   1         12.14         11.80         6.57 o
   0   8   1          0.26          6.04         9.77 o
   1   8   1          7.79         12.38         5.96 o
   2   8   1         13.50         15.38         5.50 o
   3   8   1          0.01          1.55         5.38 o
   4   8   1          0.06          3.53         5.07 o
  -4   9   1          0.53          3.86         5.36 o
  -3   9   1          0.84         -0.35         5.88 o
  -2   9   1         24.06         29.97         4.76 o
  -1   9   1          3.18          4.04         5.02 o
   0   9   1         13.19         15.49         9.05 o
   1   9   1         10.41          9.85         5.46 o
   2   9   1          0.45         -0.46         5.33 o
   3   9   1          1.40          5.47         5.44 o
   4   9   1          0.14         -1.01         4.63 o
  -3  10   1          9.50         14.65         4.90 o
  -2  10   1          4.21          3.51         6.21 o
  -1  10   1          4.11          5.91         6.30 o
   0  10   1          4.86          4.28         6.27 o
   1  10   1          0.00          2.28         6.16 o
   2  10   1          0.00         -1.97         5.59 o
   3  10   1          0.50          4.77         5.59 o
  -3  11   1          8.39          7.61         6.20 o
  -2  11   1         27.38         26.93         5.18 o
  -1  11   1          1.76          8.92         5.98 o
   0  11   1         89.69         82.14         7.71 o
   1  11   1          0.00         -5.14         5.87 o
   2  11   1          8.27          6.20         5.70 o
   3  11   1          0.55          5.34         6.18 o
  -3  12   1          3.14          7.23         6.71 o
  -2  12   1          0.95         -2.02         5.26 o
  -1  12   1         49.63         39.50         6.50 o
   0  12   1          1.56          3.92         6.47 o
   1  12   1          1.40          0.49         6.21 o
   2  12   1          0.79          4.39         5.36 o
   3  12   1         14.88          7.51         6.76 o
  -2  13   1          1.15          3.50         6.67 o
  -1  13   1          0.24         -0.77         6.73 o
   0  13   1         16.16         10.93         5.31 o
   1  13   1          3.14          4.61         5.96 o
   2  13   1          2.12          4.09         6.05 o
  -2  14   1          1.06         -1.71         7.36 o
  -1  14   1          0.25          0.43         6.27 o
   0  14   1          0.04         -0.09         5.95 o
   1  14   1          0.26          1.76         6.86 o
   2  14   1          0.09          4.89         6.97 o
   0  15   1          0.25          0.05         6.99 o
  -4   0   2          0.01          7.36         6.34 o
  -2   0   2        319.86        318.08         7.62 o
   0   0   2         67.77         80.36        15.21 o
   2   0   2       6873.52       6662.09       137.95 o
   4   0   2         14.35         25.86         5.20 o
  -5   1   2          0.32          2.12         5.16 o
  -4   1   2         19.24         27.27         4.01 o
  -3   1   2        120.08        118.27         6.00 o
  -2   1   2         52.43         50.56         3.89 o
  -1   1   2         60.35         39.44         8.14 o
   0   1   2         22.43         31.34         9.41 o
   1   1   2       7751.15       7657.03        61.03 o
   2   1   2        840.45        825.15         8.08 o
   3   1   2        134.06        132.67         4.75 o
   4   1   2          1.66          1.12         3.39 o
   5   1   2          1.66          3.99         4.04 o
  -5   2   2          0.47          1.85         5.13 o
  -4   2   2         36.15         31.90         3.75 o
  -3   2   2          0.09         -0.63         3.55 o
  -2   2   2         45.67         44.32         3.93 o
  -1   2   2        101.79        103.58         7.57 o
   0   2   2       1083.49       1037.75        31.69 o
   1   2   2       1071.72       1070.15         9.60 o
   2   2   2         25.43         23.06         3.80 o
   3   2   2         22.05         34.67         4.34 o
   4   2   2          0.02          1.91         3.58 o
   5   2   2          0.54          0.01         3.93 o
  -5   3   2          2.24          1.63         5.95 o
  -4   3   2         20.18         17.01         4.16 o
  -3   3   2          7.88          9.36         4.62 o
  -2   3   2         59.66         59.96         5.71 o
  -1   3   2         91.65         94.76         7.14 o
   0   3   2        141.38        164.24        13.14 o
   1   3   2         28.33         31.07         4.79 o
   2   3   2          1.24          1.78         3.97 o
   3   3   2         26.01         28.01         3.94 o
   4   3   2          0.19         -1.94         4.09 o
   5   3   2          0.06          7.17         4.28 o
  -5   4   2          0.01          6.17         8.09 o
  -4   4   2          0.06          2.07         4.35 o
  -3   4   2         45.77         44.54         4.63 o
  -2   4   2         17.35         17.75         5.36 o
  -1   4   2        413.33        421.23        11.71 o
   0   4   2       2477.14       2570.66        61.89 o
   1   4   2        258.16        255.08         5.83 o
   2   4   2         26.93         35.13         4.46 o
   3   4   2          3.39          5.84         3.91 o
   4   4   2          3.03          5.34         3.45 o
  -4   5   2          0.36          1.94         5.43 o
  -3   5   2         11.52         15.92         5.21 o
  -2   5   2          5.20          9.92         5.09 o
  -1   5   2        199.59        193.79        10.07 o
   0   5   2        307.65        301.79        14.33 o
   1   5   2          0.05          2.64         6.23 o
   2   5   2          0.48          1.43         4.04 o
   3   5   2         47.50         45.71         4.20 o
   4   5   2          6.78          7.99         3.31 o
  -4   6   2         28.63         34.84         5.62 o
  -3   6   2         19.27         24.77         4.67 o
  -2   6   2          0.25          1.83         5.14 o
  -1   6   2          8.19          3.79         8.67 o
   0   6   2        723.51        612.70       133.20 o
   1   6   2        910.35        953.04         9.90 o
   2   6   2          0.53          0.70         5.44 o
   3   6   2          0.02          5.62         5.04 o
   4   6   2          8.69         10.02         4.24 o
  -4   7   2          0.49          4.65         4.92 o
  -3   7   2          0.11          3.04         4.46 o
  -2   7   2         12.90         15.39         5.80 o
  -1   7   2         73.37         83.30         9.73 o
   0   7   2        110.12        110.20         6.61 o
   1   7   2          6.34         13.65         5.88 o
   2   7   2         27.74         30.24         4.53 o
   3   7   2          1.96          6.15         4.44 o
   4   7   2          1.78          3.64         4.97 o
  -4   8   2          1.30          4.81         6.52 o
  -3   8   2          0.20          1.09         4.57 o
  -2   8   2          0.39          3.06         5.59 o
  -1   8   2         20.71         26.66         5.86 o
   0   8   2         12.70         13.77         7.23 o
   1   8   2         18.72         26.05         6.32 o
   2   8   2          6.67          2.55         5.51 o
   3   8   2          2.92          4.13         5.44 o
   4   8   2          0.39          1.06         4.19 o
  -4   9   2          5.64          6.88         6.03 o
  -3   9   2          2.86          4.59         4.59 o
  -2   9   2          0.15          3.08         5.03 o
  -1   9   2          7.10          9.30         5.40 o
   0   9   2          8.87         10.08         6.55 o
   1   9   2          5.82         11.26         6.10 o
   2   9   2          1.49         -1.25         5.52 o
   3   9   2          0.43          1.33         5.50 o
   4   9   2          0.65         -0.36         5.10 o
  -3  10   2         43.84         47.07         7.90 o
  -2  10   2          5.38          7.76         5.87 o
  -1  10   2         26.36         26.28         6.04 o
   0  10   2          0.10          0.96         7.54 o
   1  10   2         15.81         18.74         5.26 o
   2  10   2          1.04          3.46         4.85 o
   3  10   2          0.00          2.60         4.62 o
  -3  11   2          2.23          4.76         5.92 o
  -2  11   2         68.38         60.15         4.73 o
  -1  11   2          0.96         -0.92         6.01 o
   0  11   2          0.70         -0.24         6.73 o
   1  11   2         17.74         19.91         5.98 o
   2  11   2         15.51         14.26         4.94 o
   3  11   2          4.82          5.21         5.96 o
  -3  12   2          0.02          5.01         6.25 o
  -2  12   2         13.57          9.55         6.53 o
  -1  12   2          1.32         -0.14         6.47 o
   0  12   2          4.39          7.04         6.76 o
   1  12   2         14.15         13.94         5.88 o
   2  12   2          9.20          5.86         6.05 o
   3  12   2          0.69         -2.77         6.33 o
  -2  13   2          2.09          0.83         5.90 o
  -1  13   2          2.52          3.49         6.36 o
   0  13   2          0.03          1.96         7.70 o
   1  13   2          0.03          0.27         6.04 o
   2  13   2          0.00          1.58         5.48 o
  -2  14   2         11.50         13.20         8.28 o
  -1  14   2          0.97          5.42         7.79 o
   0  14   2          1.14          3.44         5.91 o
   1  14   2          1.78          1.68         7.02 o
   0  15   2          0.09          3.95         7.61 o
  -5   0   3          0.32          1.49        10.00 o
  -3   0   3         95.05         99.80         4.79 o
  -1   0   3        225.88        208.17        15.25 o
   3   0   3         79.23         96.84         6.62 o
   5   0   3          4.17          9.24         9.36 o
  -5   1   3          1.39          2.74         6.03 o
  -4   1   3         30.14         38.60         4.61 o
  -3   1   3         20.19         20.51         3.47 o
  -2   1   3          1.02          4.40         3.49 o
  -1   1   3       1379.60       1324.55        23.17 o
   0   1   3       2577.89       2632.08        90.86 o
   1   1   3      17285.26      30818.31     11682.27 o
   2   1   3        416.72        413.80         5.99 o
   3   1   3         55.05         51.78         4.53 o
   4   1   3          1.91          2.58         4.06 o
   5   1   3          0.42          0.77         4.05 o
  -5   2   3         10.20         10.97         5.77 o
  -4   2   3          1.06          3.15         4.22 o
  -3   2   3         45.33         40.25         4.48 o
  -2   2   3         64.68         74.22         5.39 o
  -1   2   3         39.54         42.44         8.85 o
   0   2   3       6840.72      10620.35      4628.38 o
   1   2   3        106.80        118.92         6.08 o
   2   2   3          0.31          2.41         3.44 o
   3   2   3          6.47         11.86         3.96 o
   4   2   3          2.19          4.50         3.47 o
   5   2   3          1.47          3.97         4.24 o
  -5   3   3          2.90          3.66         6.81 o
  -4   3   3         29.77         37.33         4.17 o
  -3   3   3          4.32          0.76         4.38 o
  -2   3   3         29.11         32.90         4.65 o
  -1   3   3         56.35         57.53         8.23 o
   0   3   3         91.98         94.03        12.12 o
   1   3   3        160.36        161.38         5.75 o
   2   3   3         37.09         34.81         3.48 o
   3   3   3         34.19         29.23         5.14 o
   4   3   3          0.05          1.95         5.11 o
   5   3   3          0.37         -0.91         4.76 o
  -4   4   3          5.41         13.18         4.54 o
  -3   4   3         31.24         30.16         4.44 o
  -2   4   3         42.28         39.45         4.64 o
  -1   4   3          0.00          2.96         7.97 o
   0   4   3        649.81        676.90        11.36 o
   1   4   3        354.06        353.21         6.87 o
   2   4   3        448.79        426.29         5.67 o
   3   4   3         35.54         42.39         4.51 o
   4   4   3         11.79         12.12         3.52 o
  -4   5   3         14.27         19.55         5.63 o
  -3   5   3          1.35          4.11         4.45 o
  -2   5   3        206.57        190.91         5.29 o
  -1   5   3        148.50        134.82        10.34 o
   0   5   3        328.48        324.25         9.77 o
   1   5   3          9.83         12.14         6.52 o
   2   5   3         55.08         54.06         4.46 o
   3   5   3         61.67         61.21         3.94 o
   4   5   3          0.20          2.95         4.65 o
  -4   6   3          2.44          3.55         4.79 o
  -3   6   3          1.63          5.93         5.22 o
  -2   6   3        123.05        118.76         5.98 o
  -1   6   3         11.53         13.59         8.69 o
   0   6   3        144.65        144.34         8.71 o
   1   6   3        206.13        212.98         7.11 o
   2   6   3          0.24         -2.57         5.71 o
   3   6   3          0.05          5.88         4.40 o
   4   6   3          2.34          6.13         4.88 o
  -4   7   3          6.47          9.12         4.94 o
  -3   7   3         29.61         33.53         5.29 o
  -2   7   3          7.17          6.96         4.85 o
  -1   7   3        147.00        150.99        11.32 o
   0   7   3          2.20          1.65         7.14 o
   1   7   3          5.01          8.63         5.93 o
   2   7   3          4.03          4.48         5.62 o
   3   7   3         14.51         16.14         5.14 o
   4   7   3          0.03          7.92         4.79 o
  -4   8   3          1.41          5.15         4.47 o
  -3   8   3         19.14         21.71         5.37 o
  -2   8   3         34.22         35.87         6.23 o
  -1   8   3         71.39         77.71        13.62 o
   0   8   3         20.39         22.96         7.28 o
   1   8   3          0.10          5.51         5.94 o
   2   8   3          4.07          9.27         5.50 o
   3   8   3          0.04         -2.86         5.51 o
   4   8   3          0.13          2.00         5.92 o
  -4   9   3          7.63          7.61         5.35 o
  -3   9   3          2.08          3.75         5.02 o
  -2   9   3         12.23         12.50         4.83 o
  -1   9   3          7.42          3.49         7.34 o
   0   9   3         20.83         19.86         6.46 o
   1   9   3          1.17          6.73         6.10 o
   2   9   3          0.10         -1.33         5.54 o
   3   9   3          2.97          5.06         5.68 o
   4   9   3          0.16          1.67         6.17 o
  -3  10   3         17.54         17.38         5.96 o
  -2  10   3         17.36         17.32         5.18 o
  -1  10   3          1.90          5.51         5.87 o
   0  10   3          0.05          1.63         7.12 o
   1  10   3         23.80         27.35         5.25 o
   2  10   3          0.06          2.07         5.74 o
   3  10   3          1.05          6.83         5.73 o
  -3  11   3          8.03          8.14         5.31 o
  -2  11   3          5.19          7.19         5.86 o
  -1  11   3         21.50         21.73         6.29 o
   0  11   3         12.55          7.87         6.77 o
   1  11   3          0.01         -0.77         5.73 o
   2  11   3         35.22         30.76         6.00 o
   3  11   3          0.72         -0.42         6.09 o
  -3  12   3          0.38          1.66         7.10 o
  -2  12   3          6.60          8.27         5.99 o
  -1  12   3          0.08          7.49         7.00 o
   0  12   3          7.00          9.45         7.17 o
   1  12   3          9.25         12.54         6.95 o
   2  12   3          1.18          2.48         5.14 o
   3  12   3          2.88          6.03         6.36 o
  -2  13   3          0.54         -2.02         7.78 o
  -1  13   3          8.15         17.38         7.75 o
   0  13   3         16.91         12.67         7.47 o
   1  13   3          0.08          3.85         5.95 o
   2  13   3          1.83          0.48         5.45 o
  -1  14   3          0.00          0.11         7.78 o
   0  14   3          1.34         -0.13         8.65 o
   1  14   3          0.31          3.42         6.58 o
   0  15   3          1.60         -0.10         8.81 o
  -4   0   4          3.46          5.04         8.58 o
  -2   0   4         77.91         76.67         6.67 o
   0   0   4       2129.97       1955.32        46.49 o
   2   0   4        898.58        870.69        21.14 o
   4   0   4         23.90         30.74         5.40 o
  -5   1   4          0.24          5.79         7.10 o
  -4   1   4          1.14         -2.81         4.08 o
  -3   1   4          0.00         -0.40         3.42 o
  -2   1   4        136.05        137.65         5.05 o
  -1   1   4        563.16        542.09        16.53 o
   0   1   4       1697.43       1622.68        28.70 o
   1   1   4        947.14        986.00        16.59 o
   2   1   4          1.09          3.05         3.51 o
   3   1   4         96.43         97.22         4.31 o
   4   1   4          0.00         -0.53         3.70 o
   5   1   4          2.47          4.31         4.60 o
  -5   2   4          0.36         -0.72         5.94 o
  -4   2   4          0.16          4.62         3.98 o
  -3   2   4          5.86          6.08         4.30 o
  -2   2   4         58.35         61.07         4.60 o
  -1   2   4        489.61        492.02        16.17 o
   0   2   4       2826.95       2905.88        64.13 o
   1   2   4        130.72        135.81         5.88 o
   2   2   4        577.02        544.75         5.77 o
   3   2   4          6.57          9.96         3.56 o
   4   2   4         10.90         18.46         5.63 o
   5   2   4          0.14          3.98         4.15 o
  -5   3   4          0.00          7.29         7.29 o
  -4   3   4         10.16         10.08         4.52 o
  -3   3   4          5.68          9.35         5.27 o
  -2   3   4        264.66        262.43         6.30 o
  -1   3   4         15.33         23.46         8.23 o
   0   3   4        274.77        276.83        10.77 o
   1   3   4        249.12        276.74         8.52 o
   2   3   4        131.25        127.13         4.49 o
   3   3   4         16.66         16.20         3.98 o
   4   3   4          0.36          5.79         3.91 o
   5   3   4          0.10          1.84         4.65 o
  -4   4   4          5.84          5.45         4.39 o
  -3   4   4          4.93         13.39         3.98 o
  -2   4   4          4.95         12.30         4.48 o
  -1   4   4          6.66         11.87         7.92 o
   0   4   4        153.10        160.98         9.71 o
   1   4   4         91.12         99.37         5.03 o
   2   4   4         91.67         92.02         4.66 o
   3   4   4          2.41          4.38         3.32 o
   4   4   4          1.97         11.26         3.74 o
  -4   5   4          0.01          4.99         4.30 o
  -3   5   4          3.00         10.14         5.16 o
  -2   5   4          1.26         -0.45         4.23 o
  -1   5   4          1.62          3.54         8.57 o
   0   5   4         80.80         85.52         7.37 o
   1   5   4        112.83        110.08         5.59 o
   2   5   4        445.02        441.65         8.06 o
   3   5   4         31.14         31.16         3.50 o
   4   5   4          1.07          2.71         4.29 o
  -4   6   4          1.67          3.79         5.52 o
  -3   6   4         19.51         27.34         4.43 o
  -2   6   4        185.64        176.59         5.99 o
  -1   6   4          1.15          2.17         9.61 o
   0   6   4         15.21         14.70         6.83 o
   1   6   4        388.73        387.33        16.05 o
   2   6   4        209.95        214.30         5.39 o
   3   6   4         59.17         57.68         4.26 o
   4   6   4          1.24          0.88         4.89 o
  -4   7   4          4.59          7.17         4.81 o
  -3   7   4        153.69        153.47         5.96 o
  -2   7   4         11.05         10.69         5.39 o
  -1   7   4         36.29         46.88        10.53 o
   0   7   4        149.46        154.92         9.03 o
   1   7   4        246.78        264.79         9.71 o
   2   7   4         36.37         43.98         5.26 o
   3   7   4          3.73         -1.75         4.15 o
   4   7   4          0.19          7.47         4.53 o
  -4   8   4          8.00          4.57         5.10 o
  -3   8   4          3.08         10.32         5.65 o
  -2   8   4         14.22         20.47         6.08 o
  -1   8   4        149.66        155.26        10.43 o
   0   8   4          1.48          1.07         6.38 o
   1   8   4         32.86         42.04         6.23 o
   2   8   4         17.17         15.70         4.96 o
   3   8   4          0.49          4.39         5.50 o
   4   8   4          0.62          3.54         5.98 o
  -4   9   4          0.44         -0.01         5.14 o
  -3   9   4         20.13         20.94         5.52 o
  -2   9   4         52.40         54.50         6.37 o
  -1   9   4         14.29         33.41        13.05 o
   0   9   4         12.24          8.68         7.64 o
   1   9   4          6.43          6.11         6.09 o
   2   9   4          4.54         12.83         5.78 o
   3   9   4          0.02          4.59         5.67 o
   4   9   4          0.92          2.50         6.20 o
  -3  10   4          0.67          2.60         5.83 o
  -2  10   4         80.40         87.78         6.21 o
  -1  10   4        199.88        206.68        13.90 o
   0  10   4         11.85         11.81         7.88 o
   1  10   4         12.77         13.63         5.21 o
   2  10   4          2.97         10.21         5.62 o
   3  10   4          7.47          9.67         5.89 o
  -3  11   4          0.22          6.07         5.35 o
  -2  11   4          0.30         -2.73         7.19 o
  -1  11   4         82.63         78.28         6.21 o
   0  11   4         38.21         31.02         6.32 o
   1  11   4         47.58         45.23         6.06 o
   2  11   4          0.30          0.43         5.89 o
   3  11   4          0.90          4.04         6.18 o
  -3  12   4          0.02          3.49         5.86 o
  -2  12   4          2.92          1.92         7.36 o
  -1  12   4          1.83         10.90         7.12 o
   0  12   4         51.44         42.81         7.91 o
   1  12   4         21.05         20.95         6.89 o
   2  12   4          0.01         -1.52         5.98 o
   3  12   4          0.04          1.36         6.44 o
  -2  13   4          0.29         13.89         8.58 o
  -1  13   4         16.34         11.30         7.50 o
   0  13   4          7.29          5.75        11.56 o
   1  13   4          1.38          2.10         6.82 o
   2  13   4          0.10          0.49         5.68 o
  -1  14   4          0.05          7.40         7.43 o
   0  14   4          1.94          7.38        11.35 o
   1  14   4          1.35          0.47         6.66 o
   0  15   4          0.00          0.83         8.09 o
  -5   0   5          0.09          9.93        10.21 o
  -3   0   5          3.20         13.69         7.66 o
   1   0   5        366.92        367.83         9.34 o
   3   0   5        755.71        766.83         8.18 o
   5   0   5          0.01          1.64         8.40 o
  -5   1   5          0.35         -2.23         4.99 o
  -4   1   5          5.48          8.93         4.98 o
  -3   1   5         32.97         34.92         6.19 o
  -2   1   5        519.38        518.78        10.82 o
  -1   1   5        173.06        169.23        12.70 o
   0   1   5        239.07        238.59        10.69 o
   1   1   5         65.14         57.40         4.58 o
   2   1   5       1462.51       1432.53        13.04 o
   3   1   5         79.25         78.69         4.35 o
   4   1   5         15.09         18.09         3.43 o
   5   1   5          0.04          3.03         4.84 o
  -5   2   5          1.78          2.58         7.27 o
  -4   2   5          1.55          0.90         4.49 o
  -3   2   5        317.92        323.95         5.99 o
  -2   2   5        368.64        362.97         5.98 o
  -1   2   5         58.14         58.94        11.49 o
   0   2   5         23.52         26.04         8.90 o
   1   2   5        745.37        769.59        17.81 o
   2   2   5        670.21        629.96         6.90 o
   3   2   5         11.12         15.92         3.62 o
   4   2   5          0.07          5.75         4.63 o
   5   2   5          0.18          0.12         4.27 o
  -5   3   5          1.31         -4.50         7.62 o
  -4   3   5          7.77         17.01         5.34 o
  -3   3   5          6.75          5.09         4.43 o
  -2   3   5         64.51         63.28         5.38 o
  -1   3   5         12.06         15.32        10.00 o
   0   3   5        201.31        211.38         8.46 o
   1   3   5         58.30         61.52         4.24 o
   2   3   5         25.92         37.47         4.57 o
   3   3   5         55.15         60.85         4.21 o
   4   3   5          7.55         15.58         3.83 o
  -4   4   5          4.19          9.13         5.35 o
  -3   4   5         35.45         32.79         5.13 o
  -2   4   5         48.03         54.24         4.65 o
  -1   4   5        535.12        536.84        19.29 o
   0   4   5          0.59          5.26         6.63 o
   1   4   5        337.80        338.75         5.93 o
   2   4   5        111.30         96.00         4.33 o
   3   4   5         10.27         12.56         4.47 o
   4   4   5         19.37         19.75         4.16 o
  -4   5   5          8.05          9.05         4.80 o
  -3   5   5         18.74         15.38         4.48 o
  -2   5   5         44.80         48.19         4.71 o
  -1   5   5         34.07         35.25        14.97 o
   0   5   5        211.79        213.06         7.84 o
   1   5   5        461.01        472.27         6.75 o
   2   5   5        120.59        116.91         6.48 o
   3   5   5          0.17          5.55         3.94 o
   4   5   5          1.50          3.92         3.91 o
  -4   6   5          0.37         -1.01         4.35 o
  -3   6   5         21.05         24.31         5.15 o
  -2   6   5          5.74         12.08         5.62 o
  -1   6   5         79.25         83.84        12.48 o
   0   6   5         35.38         32.27         6.20 o
   1   6   5        174.86        177.69         5.78 o
   2   6   5        132.80        125.78         5.25 o
   3   6   5          0.55          2.73         4.00 o
   4   6   5          2.18          1.29         3.70 o
  -4   7   5          2.75          7.45         5.71 o
  -3   7   5         28.51         34.04         5.37 o
  -2   7   5         33.83         34.79         5.77 o
  -1   7   5         84.21         70.22        13.41 o
   0   7   5         96.85         83.41         9.15 o
   1   7   5        479.44        477.18        18.21 o
   2   7   5         31.47         28.71         4.44 o
   3   7   5         15.37         19.13         4.13 o
   4   7   5          1.96         -0.70         5.75 o
  -4   8   5         12.22         14.09         5.94 o
  -3   8   5         36.22         33.86         5.87 o
  -2   8   5         10.34         11.06         4.98 o
  -1   8   5         14.54         17.38        12.77 o
   0   8   5         45.60         48.34         8.90 o
   1   8   5         10.44         16.83         6.18 o
   2   8   5          1.84          9.97         5.75 o
   3   8   5          2.47          3.00         6.07 o
   4   8   5          0.99          1.89         4.17 o
  -4   9   5          0.05         -1.59         7.57 o
  -3   9   5         17.96         23.47         5.94 o
  -2   9   5        142.59        135.00        10.36 o
  -1   9   5         18.91         29.65        12.55 o
   0   9   5         23.08         29.03         8.95 o
   1   9   5          3.46          5.43         5.41 o
   2   9   5         17.39         18.61         7.22 o
   3   9   5          0.02          3.68         5.84 o
   4   9   5          0.14         -0.23         4.78 o
  -3  10   5          0.10          4.63         5.82 o
  -2  10   5        125.36        128.92        13.70 o
  -1  10   5        135.85        149.73        13.41 o
   0  10   5          4.55          2.60         9.20 o
   1  10   5          0.04         -0.22         6.00 o
   2  10   5          6.99          7.60         5.10 o
   3  10   5          3.19          8.10         6.00 o
  -3  11   5          0.12          9.06         6.11 o
  -2  11   5          7.87          9.32         6.92 o
  -1  11   5         77.03         76.74        12.62 o
   0  11   5          0.01          0.99        11.42 o
   1  11   5          0.78          1.62         5.26 o
   2  11   5          0.89         -1.61         5.70 o
   3  11   5          4.06          0.80         6.31 o
  -3  12   5          0.00          3.21         5.45 o
  -2  12   5          5.05          5.82         5.31 o
  -1  12   5         10.18          6.24        11.77 o
   0  12   5          0.27          7.09         7.87 o
   1  12   5          2.39          4.58         6.20 o
   2  12   5          0.60          2.81         5.84 o
   3  12   5          0.82          3.81         6.54 o
  -2  13   5          1.04         -2.85         6.21 o
  -1  13   5          1.09          2.98         7.39 o
   0  13   5          1.33          1.28        11.21 o
   1  13   5          0.31          3.92         6.32 o
   2  13   5          7.15          9.54         5.61 o
  -1  14   5          2.04         10.42         7.93 o
   0  14   5         10.67         11.28        11.92 o
   1  14   5          2.02          4.09         7.12 o
  -4   0   6          0.12          5.82         8.79 o
  -2   0   6          0.13         -3.90         8.72 o
   0   0   6        362.00        381.01        16.57 o
   2   0   6         39.59         41.17         5.08 o
   4   0   6         17.56         15.92         5.38 o
  -5   1   6          0.00          0.23         7.23 o
  -4   1   6         11.98          9.51         5.28 o
  -3   1   6         13.69         15.32         5.08 o
  -2   1   6        111.74        116.03         5.67 o
   0   1   6          1.60          5.98         9.26 o
   1   1   6          0.08         -0.32         5.22 o
   2   1   6       1131.01       1113.28        11.98 o
   3   1   6         66.99         58.22         3.71 o
   4   1   6          6.33         12.36         4.50 o
   5   1   6          0.88          5.42         4.57 o
  -5   2   6          0.03          3.60         6.00 o
  -4   2   6          4.01          7.32         4.53 o
  -3   2   6         14.07          9.56         5.31 o
  -2   2   6        477.97        464.95         7.56 o
  -1   2   6          4.71          1.06        10.78 o
   0   2   6        104.09         98.13         8.20 o
   1   2   6        101.12        104.41         4.96 o
   2   2   6        337.19        319.58         4.85 o
   3   2   6         27.06         27.02         4.63 o
   4   2   6          9.24          7.62         3.75 o
   5   2   6          2.33          5.23         4.82 o
  -4   3   6         37.03         38.15         5.52 o
  -3   3   6        127.89        125.75        17.77 o
  -2   3   6         72.06         78.56         9.68 o
  -1   3   6        226.80        212.28        13.12 o
   0   3   6        354.59        371.25        10.50 o
   1   3   6        304.92        303.27         5.15 o
   2   3   6         64.15         56.15         3.87 o
   3   3   6         31.69         32.41         3.98 o
   4   3   6          0.10          6.57         4.12 o
  -4   4   6          2.32          4.72         5.31 o
  -3   4   6         71.42         69.26         5.78 o
  -2   4   6        104.86        102.90         5.51 o
  -1   4   6        224.83        240.37        15.32 o
   0   4   6        221.95        221.70         7.19 o
   1   4   6          5.46         10.25         4.78 o
   2   4   6         26.89         27.88         3.86 o
   3   4   6         80.39         78.52         4.02 o
   4   4   6          1.12          4.82         4.19 o
  -4   5   6          1.86          7.31         5.39 o
  -3   5   6          0.35          1.79         5.05 o
  -2   5   6         26.81         28.69         6.24 o
  -1   5   6         29.55         44.67         9.90 o
   0   5   6        193.15        182.13         8.64 o
   1   5   6        154.64        154.56         5.72 o
   2   5   6         87.99         85.02         4.11 o
   3   5   6         48.40         49.03         5.25 o
   4   5   6         22.08         20.17         4.14 o
  -4   6   6          0.41         -0.74         5.70 o
  -3   6   6         31.30         43.30         9.01 o
  -2   6   6          6.20          7.98         5.32 o
  -1   6   6        245.34        244.77        10.07 o
   0   6   6         89.05         92.59         7.89 o
   1   6   6         33.99         31.19         4.43 o
   2   6   6         26.69         24.37         4.97 o
   3   6   6         13.05         17.00         4.01 o
   4   6   6          9.04          8.75         4.85 o
  -4   7   6          3.78          5.53         6.97 o
  -3   7   6          0.43          2.93         5.07 o
  -2   7   6         44.15         44.30         7.11 o
  -1   7   6        319.67        323.57        10.50 o
   0   7   6          3.42          6.24        12.27 o
   1   7   6          0.28          3.12         6.05 o
   2   7   6         18.25         21.98         4.51 o
   3   7   6         10.17         12.21         4.08 o
   4   7   6          0.10          2.95         4.03 o
  -4   8   6          0.00         -0.22         7.22 o
  -3   8   6          2.78          6.46         7.20 o
  -2   8   6        148.29        148.48         7.99 o
  -1   8   6         23.94         26.46        13.19 o
   0   8   6        204.23        197.39        14.33 o
   1   8   6         32.82         29.35         6.42 o
   2   8   6          4.82          5.05         5.62 o
   3   8   6          4.67         15.91         4.85 o
   4   8   6          0.25          3.17         5.00 o
  -4   9   6          0.12          3.37         7.70 o
  -3   9   6         35.62         30.28         7.25 o
  -2   9   6         25.19         22.26         5.67 o
  -1   9   6         37.80         32.84        13.05 o
   0   9   6          0.41          1.21        12.55 o
   1   9   6          2.73          6.47         6.48 o
   2   9   6          1.40          5.38         5.66 o
   3   9   6          0.03         -2.82         4.84 o
   4   9   6          3.09          3.47         5.51 o
  -3  10   6          1.43          8.35         7.77 o
  -2  10   6         10.01         12.23         7.07 o
  -1  10   6          0.64         11.63        12.48 o
   0  10   6         56.20         59.72        12.48 o
   1  10   6          3.63          5.57         6.01 o
   2  10   6         12.14         14.35         4.98 o
   3  10   6          0.56          1.60         6.01 o
  -3  11   6          1.09          1.48         5.01 o
  -2  11   6          4.91          3.56         7.33 o
  -1  11   6          9.15          3.90         8.16 o
   0  11   6          7.70         12.41        11.21 o
   1  11   6         21.36         21.19         5.83 o
   2  11   6          0.21          3.02         5.89 o
   3  11   6          5.85         -0.35         5.33 o
  -3  12   6          1.00         13.78         8.11 o
  -2  12   6          0.61          2.90         7.24 o
  -1  12   6          1.27        -11.56        11.56 o
   0  12   6          0.06          1.49         7.80 o
   1  12   6          4.27          4.42         6.55 o
   2  12   6          5.04          2.66         5.43 o
   3  12   6          0.38         17.09        12.48 o
  -2  13   6          0.07          8.34         6.51 o
  -1  13   6          8.03         16.51         6.26 o
   0  13   6          0.10          2.41         8.16 o
   1  13   6         15.22          9.97         7.08 o
   2  13   6          0.18          4.50         6.63 o
  -1  14   6          2.35          1.68         7.89 o
   0  14   6          1.07          8.51        11.14 o
   1  14   6          0.63          1.12         7.60 o
  -5   0   7          0.33         -5.18        10.57 o
  -3   0   7          0.06          8.87         8.16 o
   1   0   7          6.90          8.65         6.35 o
   3   0   7          1.01          4.68         6.25 o
   5   0   7          3.05         12.20        10.92 o
  -5   1   7          0.12         -0.10         6.00 o
  -4   1   7          1.77         13.32         6.09 o
  -3   1   7         28.30         33.73         5.60 o
  -2   1   7         52.33         57.43         5.28 o
   0   1   7       2167.62       2013.75        57.99 o
   1   1   7         26.39         34.47         5.00 o
   2   1   7         68.03         65.37         4.11 o
   3   1   7         54.10         58.69         4.18 o
   4   1   7         17.84         10.91         4.09 o
   5   1   7          2.28          1.03         7.47 o
  -5   2   7          1.12          4.71         7.22 o
  -4   2   7          1.24         -4.32         4.43 o
  -3   2   7          5.90          9.51         6.22 o
  -2   2   7        162.52        163.99         6.17 o
   0   2   7        842.85        827.80        12.77 o
   1   2   7        208.61        216.97         5.34 o
   2   2   7        110.92        108.65         4.92 o
   3   2   7         55.42         54.00         4.34 o
   4   2   7         13.22          8.78         3.78 o
  -4   3   7          0.25          0.85         9.04 o
  -3   3   7          0.27          1.75         6.07 o
  -2   3   7          7.34          3.18         6.32 o
  -1   3   7        121.72        130.53        12.23 o
   0   3   7        796.67        761.49         9.01 o
   1   3   7        819.50        843.64        15.72 o
   2   3   7        293.29        292.45         7.06 o
   3   3   7         51.97         48.56         3.61 o
   4   3   7          5.72         10.21         4.18 o
  -4   4   7          0.01         -5.23         5.38 o
  -3   4   7         26.32         29.78         4.93 o
  -2   4   7          9.95         10.83         6.09 o
  -1   4   7        848.99        867.47        21.69 o
   0   4   7        122.56        121.35         6.42 o
   1   4   7        185.35        181.02         5.55 o
   2   4   7          2.82          8.44         3.73 o
   3   4   7         70.83         71.95         3.61 o
   4   4   7          1.48          4.44         3.42 o
  -4   5   7          6.04         14.76         5.48 o
  -3   5   7          0.13         -4.14         5.00 o
  -2   5   7          0.10          2.43         5.16 o
  -1   5   7         77.44         97.18         7.44 o
   0   5   7          0.51          4.85         6.60 o
   1   5   7          4.61          5.88         4.20 o
   2   5   7          0.00          3.92         4.14 o
   3   5   7          0.84         -0.37         3.97 o
   4   5   7          0.02         -1.03         3.88 o
  -4   6   7          1.42         -5.72         5.72 o
  -3   6   7          0.02         -0.82         6.39 o
  -2   6   7         17.86         12.23         7.14 o
  -1   6   7         69.53         77.03        12.34 o
   0   6   7         16.25         23.94         8.03 o
   1   6   7         67.56         65.99         4.43 o
   2   6   7          0.72          1.17         4.51 o
   3   6   7         45.14         44.72         3.92 o
   4   6   7         10.51         17.03         4.55 o
  -4   7   7          0.02         -0.92         5.52 o
  -3   7   7          0.69         -1.41         6.58 o
  -2   7   7        202.30        195.91         6.92 o
  -1   7   7         28.52         41.56        12.06 o
   0   7   7         22.47         28.44         8.65 o
   1   7   7          4.59          8.80         4.86 o
   2   7   7         91.29         94.05         4.58 o
   3   7   7         37.62         37.13         4.18 o
   4   7   7          0.15         -0.61         5.00 o
  -4   8   7          0.11          2.03         5.89 o
  -3   8   7         48.92         51.92         6.99 o
  -2   8   7        359.80        377.41        13.16 o
  -1   8   7         41.59         39.15        12.55 o
   0   8   7         30.20         27.24         9.43 o
   1   8   7          6.60          9.04         6.37 o
   2   8   7         39.99         41.17         4.87 o
   3   8   7          1.54          0.40         3.85 o
   4   8   7          0.18          0.89         4.73 o
  -4   9   7          3.51          2.73         6.27 o
  -3   9   7         29.40         23.98         7.70 o
  -2   9   7          7.83         13.63         5.71 o
  -1   9   7        346.12        356.33        10.92 o
   0   9   7        154.73        144.48         9.58 o
   1   9   7          0.22          0.47         6.56 o
   2   9   7          1.48          4.64         5.56 o
   3   9   7          0.81          3.64         4.96 o
  -3  10   7          0.23          9.02         8.16 o
  -2  10   7          0.03          9.66         5.99 o
  -1  10   7         11.84          7.02         8.72 o
   0  10   7        420.94        397.05        14.04 o
   1  10   7         59.70         59.81         6.66 o
   2  10   7          6.36          7.88         5.61 o
   3  10   7          2.77         11.91         5.28 o
  -3  11   7          0.09          1.46         6.85 o
  -2  11   7          0.23         -0.65         7.26 o
  -1  11   7          0.04          8.23        11.35 o
   0  11   7          2.08          4.26        11.28 o
   1  11   7         29.60         20.11         5.32 o
   2  11   7          2.62          4.84         5.98 o
   3  11   7          1.16          5.24         5.42 o
  -2  12   7          1.64         -2.68         7.46 o
  -1  12   7          0.11         -1.63        11.42 o
   0  12   7          0.98         -2.70        10.99 o
   1  12   7          0.71          1.28         6.97 o
   2  12   7          5.81          6.42         6.25 o
  -2  13   7          0.82          0.37         7.96 o
  -1  13   7          0.27         -8.58        11.92 o
   0  13   7          1.49         -3.33        11.42 o
   1  13   7          0.75          0.02         7.02 o
   2  13   7          0.26          0.05         6.46 o
  -1  14   7          1.50          8.68         8.04 o
   0  14   7          8.90          5.60         8.09 o
   1  14   7          0.20         -0.35         8.14 o
  -4   0   8          0.36          3.12         5.75 o
  -2   0   8         84.16         91.07         6.74 o
   0   0   8        481.31        434.66        22.80 o
   2   0   8         10.74         11.15         6.63 o
   4   0   8          5.05          7.19         5.46 o
  -5   1   8          0.06          5.46         7.40 o
  -4   1   8          0.49          6.32         4.93 o
  -3   1   8          0.17          0.70         6.04 o
  -2   1   8          1.26          4.58         4.16 o
  -1   1   8        168.72        184.48         9.55 o
   0   1   8        749.12        780.79        49.83 o
   1   1   8         22.97         27.24         4.60 o
   2   1   8          4.20         -0.53         3.74 o
   3   1   8         10.76         17.94         4.05 o
   4   1   8         13.06         14.58         4.22 o
  -4   2   8          0.35          3.90         6.32 o
  -3   2   8         12.11         12.95         5.13 o
  -2   2   8        481.07        477.89         8.16 o
  -1   2   8        826.64        833.84        21.74 o
   0   2   8         27.30         31.82         7.07 o
   1   2   8          0.68          3.65         4.44 o
   2   2   8          9.08          3.61         3.72 o
   3   2   8        139.39        135.67         6.15 o
   4   2   8         13.23         19.98         4.65 o
  -4   3   8         26.09         31.63         5.33 o
  -3   3   8         20.89         22.75         6.22 o
  -2   3   8        408.36        387.09         6.51 o
  -1   3   8       1327.00       1447.59        47.56 o
   0   3   8       1059.18       1082.46        37.06 o
   1   3   8         36.40         31.81         4.42 o
   2   3   8         29.78         31.01         4.40 o
   3   3   8         43.36         46.81         3.78 o
   4   3   8          2.62          6.10         4.16 o
  -4   4   8          5.41          9.37         6.71 o
  -3   4   8         27.70         30.46         5.16 o
  -2   4   8          4.24          9.34         4.95 o
  -1   4   8        182.67        173.13        10.62 o
   0   4   8        999.12       1012.21        21.31 o
   1   4   8        303.83        302.64         5.86 o
   2   4   8         17.21         20.04         3.88 o
   3   4   8          0.76          1.08         3.84 o
   4   4   8          7.15         11.24         4.25 o
  -4   5   8          0.14          2.18         6.73 o
  -3   5   8          5.18          4.41         5.14 o
  -2   5   8          6.38          5.53         9.15 o
  -1   5   8          0.01          0.30         6.71 o
   0   5   8         71.12         75.19         5.99 o
   1   5   8        190.67        188.91         5.40 o
   2   5   8        138.67        144.82         4.99 o
   3   5   8         42.03         41.15         4.45 o
   4   5   8          3.62          3.86         5.95 o
  -4   6   8          1.19         -2.03         5.60 o
  -3   6   8          1.39          1.12         6.91 o
  -2   6   8         14.30         12.84         9.58 o
  -1   6   8          6.44         17.02         8.72 o
   0   6   8         15.09         18.82         7.78 o
   1   6   8          2.48          9.50         4.99 o
   2   6   8         23.09         21.73         3.96 o
   3   6   8          1.94          4.77         3.81 o
   4   6   8          1.73          2.54         3.98 o
  -4   7   8          1.83          7.69         7.03 o
  -3   7   8          1.02         -4.17         7.00 o
  -2   7   8         85.14         80.37         6.17 o
  -1   7   8          0.67        -11.77        11.77 o
   0   7   8        199.06        199.28         9.60 o
   1   7   8          1.39          8.80         4.64 o
   2   7   8         41.25         37.61         4.11 o
   3   7   8          2.68          5.65         4.64 o
   4   7   8          0.07          1.39         4.11 o
  -4   8   8          0.51          2.43         7.50 o
  -3   8   8         11.94          9.86         6.82 o
  -2   8   8         19.01         18.37         5.38 o
  -1   8   8          0.34         -4.04         8.87 o
   0   8   8         15.08         16.74         8.79 o
   1   8   8         34.96         34.81         5.61 o
   2   8   8         17.44         16.76         4.96 o
   3   8   8          0.55         -5.00         5.19 o
   4   8   8          2.02         11.32         6.28 o
  -3   9   8          1.20          6.19         5.79 o
  -2   9   8          4.60         12.02        13.44 o
  -1   9   8        514.54        553.23        15.25 o
   0   9   8        108.80        119.16        12.98 o
   1   9   8          0.23         -3.74         5.42 o
   2   9   8          0.50          0.99         5.88 o
   3   9   8         10.97         15.40         5.26 o
  -3  10   8          0.65          3.17         6.70 o
  -2  10   8          0.58          0.65         5.10 o
  -1  10   8          1.17          4.89        11.06 o
   0  10   8        132.00        134.19        12.55 o
   1  10   8          4.94         10.76         6.34 o
   2  10   8          1.70          8.52         5.17 o
   3  10   8          0.00          4.10         4.62 o
  -3  11   8          1.10          9.52         9.04 o
  -2  11   8          0.07         13.96         6.38 o
  -1  11   8          6.88         -4.54        11.92 o
   0  11   8          5.46          1.84        11.49 o
   1  11   8          3.37          7.43         4.96 o
   2  11   8          1.50          4.28         5.15 o
   3  11   8          0.43          4.51         5.65 o
  -2  12   8          2.84         10.26         5.73 o
  -1  12   8          3.65         -3.97        12.06 o
   0  12   8          0.49         10.64        11.70 o
   1  12   8          1.68          5.52         7.21 o
   2  12   8          0.01         -1.00         6.53 o
  -2  13   8          4.08         -2.45         6.28 o
  -1  13   8          4.40         15.82        11.77 o
   0  13   8          1.64         -7.52         8.16 o
   1  13   8          8.01         10.56         7.84 o
   2  13   8          0.48         -2.64         7.03 o
  -1  14   8          0.18         -8.51         8.51 o
   0  14   8          1.87         14.11        11.92 o
   1  14   8          0.14          5.36         9.05 o
  -3   0   9          2.87          3.19         5.89 o
  -1   0   9        469.28        474.50        15.11 o
   1   0   9        166.34        169.05         8.38 o
   3   0   9          7.43          9.37         5.38 o
  -4   1   9          0.71         -0.14         5.14 o
  -3   1   9         20.41         20.35         5.14 o
  -2   1   9         13.20         16.78         4.92 o
  -1   1   9         45.46         52.79         9.34 o
   0   1   9        125.71        118.29         5.54 o
   1   1   9        101.07         96.77         5.26 o
   2   1   9         28.21         30.82         3.62 o
   4   1   9         11.59          9.07         4.35 o
  -4   2   9          1.61          9.79         6.34 o
  -3   2   9         15.09         17.92         5.09 o
  -2   2   9         18.96         17.55         6.17 o
  -1   2   9       1027.51       1084.10        21.92 o
   0   2   9          9.42         20.09         6.01 o
   1   2   9        324.56        328.98         5.95 o
   2   2   9          5.92          4.93         4.07 o
   3   2   9         70.90         66.16         4.27 o
   4   2   9          0.72          0.11         3.56 o
  -4   3   9          4.50          5.92         5.16 o
  -3   3   9         11.40         13.89         6.12 o
  -2   3   9        147.34        160.22         9.72 o
  -1   3   9         92.57        100.31         9.98 o
   0   3   9        731.00        757.34        20.25 o
   1   3   9        262.01        267.29         5.33 o
   2   3   9         27.73         35.67         3.58 o
   3   3   9         11.89         10.53         5.87 o
   4   3   9         22.95         18.66         4.38 o
  -4   4   9         12.94         20.46         8.90 o
  -3   4   9         28.78         34.62         6.99 o
  -2   4   9        151.30        155.75        10.21 o
  -1   4   9         10.16         12.78         5.61 o
   0   4   9        592.32        645.82        19.03 o
   1   4   9        642.47        639.29         6.65 o
   2   4   9         81.95         78.69         4.38 o
   3   4   9         31.49         37.49         4.54 o
   4   4   9          0.47          0.55         3.85 o
  -4   5   9          1.47          7.87         5.46 o
  -3   5   9         12.57         26.88         6.32 o
  -2   5   9         51.10         59.08         9.86 o
  -1   5   9         98.46         95.65         8.33 o
   0   5   9         25.80         20.07         5.51 o
   1   5   9         21.08         22.80         4.25 o
   2   5   9         25.46         24.25         4.31 o
   3   5   9         12.67         20.28         4.33 o
   4   5   9          4.21         -0.03         4.01 o
  -4   6   9          2.32          0.59         6.86 o
  -3   6   9          0.01          0.30         5.26 o
  -2   6   9          0.31          5.67        10.92 o
  -1   6   9          7.36          2.27        12.62 o
   0   6   9         33.80         37.63         6.91 o
   1   6   9          8.74          6.59         5.01 o
   2   6   9          2.05          4.33         4.81 o
   3   6   9          9.48          9.96         3.38 o
   4   6   9          1.37          0.47         4.47 o
  -4   7   9          1.65          4.53         5.77 o
  -3   7   9          1.38          6.16         6.43 o
  -2   7   9          0.14          5.13         8.48 o
  -1   7   9         30.33         34.26        12.55 o
   0   7   9        486.37        482.85         8.90 o
   1   7   9          0.64          6.72         5.08 o
   2   7   9          0.01          2.39         4.03 o
   3   7   9          0.01         -2.64         4.27 o
   4   7   9          2.38          4.30         5.14 o
  -4   8   9          4.13          6.84         6.08 o
  -3   8   9          0.15          8.15         5.48 o
  -2   8   9          0.56          3.97         6.87 o
  -1   8   9        528.67        524.50        11.92 o
   0   8   9        360.99        371.51        13.69 o
   1   8   9          4.78         14.71         6.47 o
   2   8   9          0.11         -0.17         4.99 o
   3   8   9          6.29         12.70         4.39 o
   4   8   9          3.62          0.86         4.08 o
  -3   9   9          4.33          0.31         7.65 o
  -2   9   9         56.43         60.99        10.36 o
  -1   9   9          5.75          8.23        12.84 o
   0   9   9         14.13         14.04        12.13 o
   1   9   9        101.31         94.61         5.34 o
   2   9   9         23.20         26.87         5.99 o
   3   9   9          1.34          1.87         4.70 o
  -3  10   9          2.31          6.50         4.91 o
  -2  10   9          4.86          2.09         7.29 o
  -1  10   9         27.56         24.61         7.87 o
   0  10   9         20.36         36.03        11.21 o
   1  10   9         26.60         29.46         5.43 o
   2  10   9         10.12          9.91         5.06 o
   3  10   9          7.17         10.85         5.26 o
  -3  11   9          0.21         -4.52         5.26 o
  -2  11   9          0.39         -0.94         7.09 o
  -1  11   9          2.05         15.60        11.35 o
   0  11   9          4.31          6.88        12.13 o
   1  11   9          2.51          0.66         6.59 o
   2  11   9          9.13          4.57         6.20 o
   3  11   9          0.13          2.76         6.57 o
  -2  12   9          0.26          8.58         7.39 o
  -1  12   9          0.20         -6.17        11.92 o
   0  12   9          0.08         -5.18        11.14 o
   1  12   9          1.91          3.25         6.02 o
   2  12   9          4.32          3.06         6.43 o
  -2  13   9          1.06          4.78         6.60 o
  -1  13   9          0.00          2.70        12.06 o
   0  13   9          0.58          7.80        11.35 o
   1  13   9          0.47          0.35         6.94 o
   2  13   9          0.31         -3.99         6.74 o
  -1  14   9          0.00        -12.13        12.13 o
   0  14   9         12.49          2.98        11.99 o
   1  14   9          0.07         14.47        11.14 o
  -4   0  10          0.01         -3.33         9.29 o
  -2   0  10        108.43        101.21         9.50 o
   0   0  10          6.57          9.61         9.07 o
   2   0  10          7.79          8.56         5.73 o
   4   0  10          3.99          9.11         6.73 o
  -4   1  10          0.18          2.11         5.47 o
  -3   1  10          1.22          9.38         4.88 o
  -2   1  10         42.72         39.02         4.53 o
  -1   1  10          1.36          9.90         9.36 o
   0   1  10        102.92         99.41         6.06 o
   1   1  10          5.13          7.92         4.82 o
   2   1  10         12.61         14.92         3.87 o
   3   1  10          0.32          5.79         3.67 o
   4   1  10          0.24          9.58         3.89 o
  -4   2  10          1.16          3.49         6.36 o
  -3   2  10         26.94         27.05         4.41 o
  -2   2  10         22.91         27.09         8.65 o
  -1   2  10        569.69        521.18        71.03 o
   0   2  10         94.21        100.58         6.32 o
   1   2  10        271.88        279.45         5.71 o
   2   2  10         11.15         17.27         3.89 o
   3   2  10         21.55         26.47         4.10 o
   4   2  10          0.90          2.96         4.83 o
  -4   3  10          7.97         14.30         6.56 o
  -3   3  10          8.65          9.17         6.24 o
  -2   3  10         49.33         45.89         9.01 o
  -1   3  10          2.99         -4.03        10.46 o
   0   3  10       1336.51       1393.37        34.28 o
   1   3  10          0.01         -1.03         4.85 o
   2   3  10         35.88         37.00         4.00 o
   3   3  10         12.24         14.48         4.12 o
   4   3  10          4.39          5.98         4.90 o
  -4   4  10          5.19          7.78         5.76 o
  -3   4  10          7.18         19.80         8.09 o
  -2   4  10          8.59         10.28         9.15 o
  -1   4  10          2.10          4.61         9.80 o
   0   4  10          2.63          5.41         5.37 o
   1   4  10         21.40         30.06         4.72 o
   2   4  10         30.20         26.54         5.15 o
   3   4  10         29.62         24.50         4.19 o
   4   4  10         13.48         17.16         4.88 o
  -4   5  10          4.17         13.93         6.81 o
  -3   5  10          0.04         -4.63         6.34 o
  -2   5  10          0.55          0.14         9.01 o
  -1   5  10         99.81         91.87         7.07 o
   0   5  10        147.40        145.64         6.06 o
   1   5  10        362.73        348.90         9.12 o
   2   5  10         61.77         56.48         4.48 o
   3   5  10          2.76          8.43         4.53 o
   4   5  10          2.99          5.30         4.50 o
  -4   6  10          0.00          0.82         5.66 o
  -3   6  10          0.42          4.00         6.29 o
  -2   6  10          8.38          6.30         7.29 o
  -1   6  10         73.33         65.32        12.77 o
   0   6  10        140.22        143.04         7.07 o
   1   6  10         26.66         23.82         5.14 o
   2   6  10         67.38         66.19         4.63 o
   3   6  10          4.43          7.18         4.11 o
   4   6  10          0.34          3.58         5.09 o
  -4   7  10          6.68          6.00         7.36 o
  -3   7  10          0.17          9.70         6.84 o
  -2   7  10         40.64         39.91         7.51 o
  -1   7  10         70.68         76.81        12.27 o
   0   7  10        109.77        102.21         8.38 o
   1   7  10         27.36         26.66         4.78 o
   2   7  10          0.74          8.56         4.24 o
   3   7  10          0.69          1.82         4.61 o
   4   7  10          3.09          0.57         4.26 o
  -4   8  10          8.00         16.23        10.53 o
  -3   8  10          2.49          4.38         7.38 o
  -2   8  10         10.08          2.62         8.01 o
  -1   8  10        396.62        392.37        14.26 o
   0   8  10         93.51         83.34        12.20 o
   1   8  10          5.30          3.14         5.24 o
   2   8  10          2.78          6.65         4.67 o
   3   8  10          9.72          9.48         4.50 o
  -3   9  10         19.53         18.80         4.80 o
  -2   9  10        103.18        112.49        11.77 o
  -1   9  10         81.59         80.15         8.37 o
   0   9  10         25.82         32.84         8.23 o
   1   9  10        250.11        238.88         7.91 o
   2   9  10          1.35          4.88         5.81 o
   3   9  10          1.48          1.47         4.04 o
  -3  10  10          1.30          1.87         5.80 o
  -2  10  10         22.89         35.53        11.28 o
  -1  10  10          0.10          4.54        10.85 o
   0  10  10          1.64         14.19        11.35 o
   1  10  10         21.33         15.72         6.61 o
   2  10  10         31.38         19.05         6.02 o
   3  10  10          0.22          0.18         6.18 o
  -3  11  10          1.69         15.51         7.93 o
  -2  11  10          1.56         -6.06         9.54 o
  -1  11  10          0.16         -5.75         7.38 o
   0  11  10          2.99          2.77        11.63 o
   1  11  10          1.70         -2.07         5.86 o
   2  11  10          0.31          5.96         6.01 o
   3  11  10          0.34          1.03         6.47 o
  -2  12  10          1.47          0.43         5.40 o
  -1  12  10          0.65          8.79        10.92 o
   0  12  10          1.48         10.50         7.94 o
   1  12  10          3.67          4.97         6.49 o
   2  12  10          0.24          1.27         6.97 o
  -2  13  10          0.98          2.64         6.56 o
  -1  13  10          2.47          6.24        11.42 o
   0  13  10          4.85          0.71        12.13 o
   1  13  10          7.97         12.34        10.85 o
   2  13  10          0.06          1.99         8.33 o
   0  14  10          0.14          6.88         8.58 o
  -3   0  11          1.51          8.65         5.60 o
  -1   0  11          7.64         21.28        13.55 o
   1   0  11         58.53         60.71         6.79 o
   3   0  11          4.54          7.56         5.33 o
  -4   1  11          6.49         14.73         6.62 o
  -3   1  11          3.74          4.32         4.83 o
  -2   1  11          5.17          7.66         9.01 o
  -1   1  11        124.03        131.25         9.80 o
   0   1  11        107.45        113.33         8.70 o
   1   1  11        182.05        183.59         5.88 o
   2   1  11          6.04         10.89         3.83 o
   3   1  11          2.19          7.24         3.70 o
   4   1  11          0.01         -1.02         3.96 o
  -4   2  11         32.80         32.49         5.52 o
  -3   2  11         26.17         24.24         6.19 o
  -2   2  11          0.52          3.83         9.01 o
  -1   2  11         61.63         45.18         9.55 o
   0   2  11          0.24          7.74         6.72 o
   1   2  11        399.13        412.37         6.07 o
   2   2  11          3.74          3.30         4.15 o
   3   2  11          9.82         15.90         3.76 o
   4   2  11          4.56          9.79         3.91 o
  -4   3  11          1.44          0.76         5.82 o
  -3   3  11         77.77         82.85         5.43 o
  -2   3  11          5.01          0.85         8.23 o
  -1   3  11        482.70        521.87        33.65 o
   0   3  11       1155.28       1160.22        31.91 o
   1   3  11        525.23        545.50        11.51 o
   2   3  11          4.12          4.44         4.27 o
   3   3  11          7.18         11.97         4.14 o
   4   3  11         17.46         17.12         3.99 o
  -4   4  11          1.15          3.37         5.59 o
  -3   4  11          2.36         -2.72         4.54 o
  -2   4  11         66.70         79.58         9.58 o
  -1   4  11        251.53        265.33        12.70 o
   0   4  11          0.07          7.62         5.99 o
   1   4  11         29.38         24.46         4.73 o
   2   4  11        139.66        129.92         6.60 o
   3   4  11          1.32          5.53         4.52 o
   4   4  11          2.56          2.90         3.89 o
  -4   5  11          6.01          5.93         5.48 o
  -3   5  11          0.00         -1.66         7.70 o
  -2   5  11          4.39          8.78         7.19 o
  -1   5  11          7.63         18.55         7.25 o
   0   5  11          0.76          2.51         6.31 o
   1   5  11          6.07          9.66         5.14 o
   2   5  11         38.88         40.57         5.04 o
   3   5  11         17.01         21.05         4.03 o
   4   5  11          0.15         -1.73         4.40 o
  -4   6  11          4.43         18.67         9.29 o
  -3   6  11         29.93         28.82         5.28 o
  -2   6  11          7.41         12.71         6.72 o
  -1   6  11          8.34         20.35        10.43 o
   0   6  11        115.92        119.99         6.22 o
   1   6  11          7.81          6.12         4.64 o
   2   6  11          1.33          1.54         4.19 o
   3   6  11          0.18          3.30         4.23 o
   4   6  11          1.87          4.26         3.59 o
  -4   7  11          3.16          6.46         7.41 o
  -3   7  11          2.75         -0.67         6.51 o
  -2   7  11          0.06          4.63         7.83 o
  -1   7  11          0.38         29.43        12.20 o
   0   7  11          0.66          4.39         6.16 o
   1   7  11        125.13        121.83         5.39 o
   2   7  11          2.06         -0.94         4.94 o
   3   7  11          0.34          3.81         3.95 o
   4   7  11          0.37          0.99         5.13 o
  -3   8  11          0.41          0.73         5.09 o
  -2   8  11          2.81          3.33         7.94 o
  -1   8  11         21.19         13.97        12.41 o
   0   8  11        149.18        146.38        10.46 o
   1   8  11        118.43        122.82         6.31 o
   2   8  11         30.85         27.03         4.41 o
   3   8  11          0.07          5.31         4.23 o
  -3   9  11          1.48         -1.23         5.16 o
  -2   9  11          2.59         18.94        10.92 o
  -1   9  11          3.92         -1.56        11.28 o
   0   9  11        190.54        223.13        12.77 o
   1   9  11         71.94         73.99         6.96 o
   2   9  11          2.57         14.99         5.07 o
   3   9  11          1.83          2.25         4.60 o
  -3  10  11          0.61          1.15        11.17 o
  -2  10  11          5.95          8.51         8.09 o
  -1  10  11         28.37          6.74        11.14 o
   0  10  11         19.33         20.28        10.78 o
   1  10  11          0.12         10.27         6.54 o
   2  10  11          4.55          3.85         4.99 o
   3  10  11          2.54          3.46         6.22 o
  -3  11  11          0.05         -2.78         7.82 o
  -2  11  11          0.19         -4.70         5.91 o
  -1  11  11          0.30          8.01         7.80 o
   0  11  11          0.23          5.75        11.28 o
   1  11  11          2.88          8.13         6.71 o
   2  11  11          0.35          9.13         5.86 o
  -2  12  11          0.00         -4.67         7.73 o
  -1  12  11          8.74         20.21        11.28 o
   0  12  11          1.49          7.94        10.57 o
   1  12  11          1.95          2.78         6.70 o
   2  12  11          0.01          4.30         6.59 o
  -1  13  11          2.89         12.41        11.63 o
   0  13  11          2.13         -0.07        11.49 o
   1  13  11          1.89          9.79         8.01 o
   0  14  11          1.17         -1.56        11.49 o
  -4   0  12          0.72          4.18         9.22 o
   0   0  12          1.78          7.65         8.77 o
   2   0  12          0.39         -5.44         6.93 o
   4   0  12          0.97          3.65         4.87 o
  -4   1  12          4.73          4.46         6.38 o
  -3   1  12          0.23         -3.32         4.87 o
  -2   1  12          1.23          7.45         9.36 o
  -1   1  12          1.66         16.63         9.10 o
   0   1  12        253.35        297.75        23.09 o
   1   1  12          0.98          5.63         4.74 o
   2   1  12         20.81         22.22         4.00 o
   3   1  12          0.99         -2.40         4.10 o
   4   1  12          0.47          9.22         4.04 o
  -4   2  12         11.26         19.07         6.62 o
  -3   2  12          0.36         -4.43         5.77 o
  -2   2  12         34.61         34.50         6.05 o
  -1   2  12        188.50        271.93        57.13 o
   0   2  12        496.23        516.96        14.92 o
   1   2  12        113.51        117.06         4.21 o
   2   2  12          0.14          8.62         4.38 o
   3   2  12          0.93          1.67         3.53 o
   4   2  12          0.35          4.00         3.63 o
  -4   3  12          4.53         -0.22         5.42 o
  -3   3  12         59.02         56.33         6.42 o
  -2   3  12         39.45         43.28         6.37 o
  -1   3  12          0.82         -0.39         9.11 o
   0   3  12         15.01         16.68         6.34 o
   1   3  12        304.43        305.92         6.77 o
   2   3  12        316.45        322.48         5.67 o
   3   3  12          0.69         -0.65         3.65 o
   4   3  12          8.49         11.13         4.95 o
  -4   4  12          5.00          9.31         6.87 o
  -3   4  12          1.43         -2.24         6.27 o
  -2   4  12          0.79          1.10         6.50 o
  -1   4  12          0.84          9.68         9.71 o
   0   4  12         92.76         85.99         5.56 o
   1   4  12        248.39        248.15         9.59 o
   2   4  12          6.81          8.53         3.74 o
   3   4  12         31.18         28.77         4.12 o
   4   4  12          0.26          1.87         6.11 o
  -4   5  12          1.03          3.41         5.59 o
  -3   5  12         11.70         16.79         7.87 o
  -2   5  12          5.57          2.71         5.57 o
  -1   5  12          3.48          4.89         7.47 o
   0   5  12         41.90         52.17         6.48 o
   1   5  12         52.19         61.04         5.58 o
   2   5  12          5.19         12.05         4.54 o
   3   5  12          2.30          3.72         3.95 o
   4   5  12          1.60         11.34         4.10 o
  -4   6  12          1.27          7.37         6.94 o
  -3   6  12          4.20         -1.96         6.42 o
  -2   6  12          5.58          3.78         5.97 o
  -1   6  12          0.00          4.86         7.76 o
   0   6  12          8.14          9.10         5.51 o
   1   6  12          1.74          9.77         4.58 o
   2   6  12          4.69          8.97         4.42 o
   3   6  12         11.95          7.49         4.24 o
   4   6  12          1.79          6.05         4.60 o
  -4   7  12          5.98         15.70         5.83 o
  -3   7  12          8.66         18.17         6.02 o
  -2   7  12          8.53          8.55         6.08 o
  -1   7  12         11.33         28.37        12.77 o
   0   7  12          0.57         11.19         6.51 o
   1   7  12         10.23         12.42         5.16 o
   2   7  12         36.79         36.22         3.95 o
   3   7  12          0.27          1.52         4.94 o
   4   7  12          0.13          0.10         4.72 o
  -3   8  12         23.32         25.16         5.64 o
  -2   8  12         56.46         43.48         8.44 o
  -1   8  12          0.00         -8.09         8.09 o
   0   8  12        237.25        222.71         9.28 o
   1   8  12        349.62        352.00         6.40 o
   2   8  12         17.20         16.99         4.45 o
   3   8  12          4.79          2.42         4.45 o
  -3   9  12          3.78          2.41         5.36 o
  -2   9  12         10.56         11.84        11.28 o
  -1   9  12         69.95         58.37         8.16 o
   0   9  12        279.93        274.49        12.98 o
   1   9  12         63.77         65.14         6.73 o
   2   9  12         20.97         13.04         4.54 o
   3   9  12          9.75          5.36         4.65 o
  -3  10  12          0.47         13.41        13.62 o
  -2  10  12          3.97         13.97        11.21 o
   0  10  12          2.18         10.00         7.52 o
   1  10  12          0.21         -5.30         6.44 o
   2  10  12          0.17          1.12         6.22 o
   3  10  12          0.02          8.20         6.46 o
  -2  11  12          0.07         -3.12        12.06 o
  -1  11  12          1.61          6.03        10.99 o
   0  11  12          0.47          2.13         7.59 o
   1  11  12          0.11          3.23         6.05 o
   2  11  12          2.05         -0.78         5.46 o
  -2  12  12          0.35          6.29         8.87 o
  -1  12  12          2.10         23.76        11.14 o
   0  12  12          0.07         -1.13        11.06 o
   1  12  12          0.46          0.49         5.26 o
   2  12  12          0.88          2.55         5.72 o
  -1  13  12          0.09         -3.55        11.63 o
   0  13  12          0.29          0.92         8.23 o
   1  13  12          1.47        -10.85        11.63 o
  -3   0  13          2.13         11.77         8.79 o
  -1   0  13         20.87         21.99        12.27 o
   1   0  13         62.36         63.08         5.52 o
   3   0  13         14.27         13.50         4.71 o
  -4   1  13          0.46         -2.90         5.45 o
  -3   1  13         27.22         20.84         5.07 o
  -2   1  13          1.97          7.05         6.21 o
  -1   1  13         48.05         44.92         8.95 o
   0   1  13          0.46          3.78         5.38 o
   1   1  13         20.41         28.64         4.99 o
   2   1  13         21.31         25.52         3.68 o
   3   1  13          1.48         -0.18         6.22 o
   4   1  13          0.09          1.33         3.99 o
  -4   2  13          2.60          0.04         4.66 o
  -3   2  13         31.02         28.85         5.08 o
  -2   2  13        114.97        119.03         5.47 o
  -1   2  13          0.08          7.46         7.33 o
   0   2  13         46.69         53.35         4.74 o
   1   2  13          1.22          4.44         5.01 o
   2   2  13          8.36          3.46         4.76 o
   3   2  13          0.03         -3.12         3.75 o
   4   2  13          0.19          7.14         4.86 o
  -4   3  13          1.17          8.63         6.73 o
  -3   3  13          0.81          6.24         5.18 o
  -2   3  13         55.03         55.26         4.99 o
  -1   3  13         43.15         51.69         7.68 o
   0   3  13          3.66          4.43         5.51 o
   1   3  13         72.42         75.89         4.38 o
   2   3  13         27.54         30.69         3.98 o
   3   3  13          6.62          8.63         3.81 o
   4   3  13          0.20          1.44         3.94 o
  -4   4  13          0.08          9.25         6.73 o
  -3   4  13          8.80          0.73         5.16 o
  -2   4  13          0.16          5.91         5.57 o
  -1   4  13         23.27         30.10        10.20 o
   0   4  13         27.10         21.27         5.53 o
   1   4  13        210.29        220.68         5.84 o
   2   4  13         29.48         34.87         4.09 o
   3   4  13         16.42         20.30         4.73 o
   4   4  13          5.60          5.12         4.57 o
  -4   5  13          0.01          6.20         9.79 o
  -3   5  13          0.37          2.63         6.41 o
  -2   5  13          1.86          5.42         6.60 o
  -1   5  13          0.44          7.81         9.99 o
   0   5  13         16.78         23.10         6.20 o
   1   5  13         31.80         32.85         5.31 o
   2   5  13         60.23         62.28         4.41 o
   3   5  13         10.07          7.86         4.15 o
   4   5  13          0.00          5.23         4.27 o
  -4   6  13          9.26         11.86         5.83 o
  -3   6  13          7.62          8.66         5.96 o
  -2   6  13          0.78          3.94         5.81 o
  -1   6  13          3.54          6.27         7.53 o
   0   6  13          4.27         10.51         5.14 o
   1   6  13         10.07          8.75         4.66 o
   2   6  13         25.82         33.03         6.77 o
   3   6  13          1.91          9.16         4.80 o
   4   6  13          0.33          0.09         4.36 o
  -4   7  13          4.96          3.33         6.10 o
  -3   7  13         47.24         45.78         5.36 o
  -2   7  13          2.49          1.70         6.12 o
  -1   7  13         54.31         43.48         9.01 o
   0   7  13        109.99        108.20         7.00 o
   1   7  13         23.42         29.96         4.77 o
   2   7  13          4.26          8.78         4.42 o
   3   7  13          6.40          5.35         3.95 o
  -3   8  13          5.18          3.54         5.75 o
  -2   8  13         34.73         24.54         7.80 o
  -1   8  13         22.31         22.34        11.21 o
   0   8  13          1.03         -0.67         7.70 o
   1   8  13          0.01          2.45         4.53 o
   2   8  13         52.23         49.37         4.30 o
   3   8  13          0.61         -3.90         4.09 o
  -3   9  13          1.96          4.98         5.25 o
  -2   9  13          5.79         14.11         8.37 o
  -1   9  13          9.99          1.70        11.06 o
   0   9  13        111.57         92.70        10.85 o
   1   9  13          0.00          6.40         9.00 o
   2   9  13         43.11         41.80         4.47 o
   3   9  13          3.33         -0.79         4.75 o
  -3  10  13          1.45          5.54         5.62 o
  -2  10  13          4.40          1.92        11.21 o
  -1  10  13         24.70         17.80        11.70 o
   0  10  13          5.10          7.09         7.38 o
   1  10  13         20.15          7.04         6.75 o
   2  10  13          2.24         -1.55         5.46 o
   3  10  13          3.32          7.86         6.49 o
  -2  11  13          0.04         14.61        11.92 o
  -1  11  13          2.06         -0.64        11.21 o
   0  11  13         20.13         16.38        10.99 o
   1  11  13          0.03          6.96         5.85 o
   2  11  13          1.84          3.85         5.54 o
  -2  12  13          0.00          0.92        11.77 o
  -1  12  13          0.22        -11.84        11.84 o
   0  12  13          2.62         14.61        11.21 o
   1  12  13          0.03          0.03         6.48 o
   2  12  13          0.00         -4.48         6.43 o
  -1  13  13          0.05          2.41        12.06 o
   0  13  13          0.58          8.58        11.56 o
   1  13  13          1.55          0.21        11.56 o
  -4   0  14         34.46         21.49         6.88 o
  -2   0  14         32.95         51.35        12.27 o
   0   0  14         36.66         29.49         8.45 o
   2   0  14          1.90          1.74         6.03 o
   4   0  14         10.16          0.75         5.68 o
  -4   1  14          7.23          6.72         6.46 o
  -3   1  14         90.46         87.93         6.56 o
  -2   1  14         29.21         21.97         8.77 o
  -1   1  14          8.98         14.36         6.92 o
   0   1  14          8.80          8.37         4.90 o
   1   1  14         77.89         80.14         5.84 o
   2   1  14          0.33          1.58         4.10 o
   3   1  14          7.68         14.37         4.28 o
   4   1  14          0.46         -4.43         4.43 o
  -4   2  14          0.19         -0.53         5.68 o
  -3   2  14         87.47         85.87         5.47 o
  -2   2  14        313.01        329.49        20.22 o
  -1   2  14          7.46         15.21         8.97 o
   0   2  14         81.19         78.93         5.75 o
   1   2  14         15.61         18.34         5.04 o
   2   2  14        154.42        150.97         4.77 o
   3   2  14          0.55          2.48         6.76 o
   4   2  14          0.65          2.31         5.04 o
  -4   3  14          0.32         -4.98         6.74 o
  -3   3  14          3.92          5.97         6.39 o
  -2   3  14         73.97         78.43         6.67 o
  -1   3  14        109.03        118.58        20.68 o
   0   3  14         14.84         13.94         5.96 o
   1   3  14         32.71         33.45         5.64 o
   2   3  14         20.34         18.22         4.99 o
   3   3  14          7.34          2.84         4.25 o
   4   3  14          5.75          0.36         4.24 o
  -4   4  14          0.00          2.89         6.85 o
  -3   4  14          0.39         -5.02         5.02 o
  -2   4  14          1.41          4.12         8.11 o
  -1   4  14         34.23         31.38         7.45 o
   0   4  14         97.47        100.94         5.52 o
   1   4  14          4.45         13.98         4.94 o
   2   4  14          2.35          8.43         4.24 o
   3   4  14         32.16         33.28         4.78 o
   4   4  14          0.02         -0.42         4.20 o
  -4   5  14          3.81          6.38         7.16 o
  -3   5  14         25.27         18.79         5.04 o
  -2   5  14         11.27         17.20         5.50 o
  -1   5  14          1.32         -6.60         9.42 o
   0   5  14          9.83          8.26         5.76 o
   1   5  14          5.02          5.54         4.49 o
   2   5  14          9.79         11.43         4.43 o
   3   5  14          0.52          6.57         4.70 o
   4   5  14          1.53         -0.05         4.63 o
  -4   6  14          7.72          3.27         5.98 o
  -3   6  14          0.94          0.46         4.35 o
  -2   6  14         14.47         11.36         6.77 o
  -1   6  14         23.14         25.02         8.05 o
   0   6  14         18.82         15.17         5.19 o
   1   6  14         15.77         13.75         4.46 o
   2   6  14          0.32         -1.32         4.27 o
   3   6  14          1.60          7.40         3.95 o
   4   6  14          0.04          0.72         4.86 o
  -3   7  14          0.93          4.82         4.54 o
  -2   7  14          5.78         -2.00         6.37 o
  -1   7  14         22.11         38.87        11.70 o
   0   7  14         23.71         22.30         6.56 o
   1   7  14        156.39        162.15         5.18 o
   2   7  14         17.47         16.70         4.50 o
   3   7  14          2.00         10.40         5.03 o
  -3   8  14          2.97          4.11         5.78 o
  -2   8  14          2.36         -8.37         8.37 o
  -1   8  14          2.42         -0.71         8.01 o
   0   8  14         14.26         16.57         7.80 o
   1   8  14         29.55         27.66         4.64 o
   2   8  14         73.55         73.94         4.92 o
   3   8  14         13.82         15.33         4.70 o
  -3   9  14          0.93          1.91         5.41 o
  -2   9  14         11.26         11.28         7.94 o
  -1   9  14          1.09         -2.91         7.45 o
   0   9  14         38.32         41.49        10.99 o
   1   9  14          8.35         13.75         4.88 o
   2   9  14          9.50         15.99         5.13 o
   3   9  14          4.44          8.84         4.76 o
  -3  10  14          4.05         18.23         6.32 o
  -2  10  14          0.58         13.76         8.01 o
  -1  10  14         26.43         50.78        11.42 o
   0  10  14         12.57         24.54        10.85 o
   1  10  14         36.65         36.48         6.97 o
   2  10  14          0.04         -2.92         5.20 o
  -2  11  14          0.03         -0.35        11.56 o
  -1  11  14          0.51        -10.43        11.63 o
   0  11  14          2.40          5.82        10.78 o
   1  11  14          1.89          0.70         5.88 o
   2  11  14          0.01          0.39         6.47 o
  -2  12  14          1.24         16.88        11.42 o
  -1  12  14          0.01          9.72         8.30 o
   0  12  14          0.17          8.58         7.87 o
   1  12  14          2.19          5.07         8.33 o
  -1  13  14          0.28         20.57        11.99 o
   0  13  14          4.34         17.94         8.23 o
  -3   0  15         35.04         25.18         8.58 o
  -1   0  15          9.83         20.07        12.91 o
   1   0  15         30.16         32.10        11.21 o
   3   0  15          2.89          1.37        10.71 o
  -4   1  15         13.57         12.02         6.87 o
  -3   1  15         49.10         46.20         6.57 o
  -2   1  15          0.56          8.63         9.89 o
  -1   1  15          0.70          0.08         8.69 o
   0   1  15         13.57         16.40         4.53 o
   1   1  15         44.46         48.57         4.56 o
   2   1  15          3.29          3.74         4.57 o
   3   1  15         18.59         21.07         4.23 o
   4   1  15          0.10          3.20         4.50 o
  -4   2  15          0.02         11.42         6.67 o
  -3   2  15          7.75          7.34         4.96 o
  -2   2  15         68.67         65.65         7.50 o
  -1   2  15         11.62         15.00         6.93 o
   0   2  15          1.49          8.29         5.35 o
   1   2  15         38.08         41.22         5.05 o
   2   2  15         11.58         12.04         4.15 o
   3   2  15         11.35         17.13         3.96 o
   4   2  15          2.38          7.35         4.21 o
  -4   3  15          0.55          5.43         5.54 o
  -3   3  15          0.90          0.23         5.67 o
  -2   3  15         11.76          1.57         5.40 o
  -1   3  15         40.67         33.46         8.85 o
   0   3  15          6.06          9.69         4.81 o
   1   3  15         46.13         54.19         5.75 o
   2   3  15         27.58         29.19         4.53 o
   3   3  15         10.28         15.92         4.75 o
   4   3  15          0.11          3.72         4.67 o
  -4   4  15          6.29          5.35         6.95 o
  -3   4  15          1.92         -0.22         4.59 o
  -2   4  15         24.40         14.75         5.53 o
  -1   4  15          0.34          5.95         7.24 o
   0   4  15          7.52         13.41         6.03 o
   1   4  15          2.55         10.69         4.62 o
   2   4  15          0.43          5.93         4.01 o
   3   4  15         16.30         18.75         3.94 o
   4   4  15          0.74          7.12         4.80 o
  -4   5  15          0.22          0.51         7.33 o
  -3   5  15          5.77          5.54         5.02 o
  -2   5  15         37.38         30.91         7.76 o
  -1   5  15          0.77          5.18         8.27 o
   0   5  15          0.82          8.47         4.85 o
   1   5  15         18.82         24.12         4.60 o
   2   5  15         38.97         41.56         5.12 o
   3   5  15          0.63          7.79         4.41 o
   4   5  15          3.44          0.56         7.04 o
  -3   6  15          0.35         -1.59         4.52 o
  -2   6  15         25.28         23.73         6.49 o
  -1   6  15         39.59         37.31         7.07 o
   0   6  15         14.16         13.68         5.41 o
   1   6  15         38.32         36.67         4.83 o
   2   6  15         11.02          7.17         4.17 o
   3   6  15          3.31          3.85         4.96 o
  -3   7  15         14.06         17.50         4.75 o
  -2   7  15         37.18         24.97         6.31 o
  -1   7  15         40.49         20.43        11.92 o
   0   7  15          7.81         10.94         5.37 o
   1   7  15          8.32         16.04         4.59 o
   2   7  15         33.93         34.69         5.15 o
   3   7  15         14.24          9.86         4.70 o
  -3   8  15          0.90          3.24         5.84 o
  -2   8  15         18.09         16.74        11.49 o
  -1   8  15         49.91         52.13        11.28 o
   0   8  15          6.15         14.48         5.97 o
   1   8  15          0.68         -3.16         7.77 o
   2   8  15          4.55          2.50         4.65 o
   3   8  15          0.62          4.53         5.26 o
  -3   9  15          0.85          2.74         5.89 o
  -2   9  15          0.01          7.31        11.56 o
  -1   9  15          0.60         -9.65        10.57 o
   0   9  15          3.24          6.10         7.59 o
   1   9  15         49.05         52.55         6.55 o
   2   9  15         30.84         29.08         5.31 o
   3   9  15          0.24          4.87         4.83 o
  -2  10  15          3.75          9.29        11.56 o
  -1  10  15          1.97         16.45         7.45 o
   0  10  15         16.34         32.77        10.85 o
   1  10  15         43.55         39.86         5.92 o
   2  10  15          1.26          5.74         5.20 o
  -2  11  15          1.99          7.16        11.99 o
  -1  11  15          3.94          4.96         8.44 o
   0  11  15         11.22          6.03         8.09 o
   1  11  15          0.33         -3.88         7.45 o
   2  11  15          0.26          5.14         5.73 o
  -1  12  15          0.45          7.09         8.09 o
   0  12  15          3.75         19.22        11.06 o
   1  12  15          0.25          7.78         8.15 o
   0  13  15          8.46         -2.91        11.63 o
  -4   0  16          1.35          9.86         9.58 o
  -2   0  16        100.54         80.86        12.70 o
   0   0  16         73.00         78.04         8.65 o
   2   0  16         88.96         92.11        17.16 o
   4   0  16          6.32         -0.38         5.85 o
  -4   1  16          0.48          6.14         5.62 o
  -3   1  16          0.13          1.67         4.14 o
  -2   1  16        190.15        187.11        10.85 o
  -1   1  16         72.67         71.07         6.97 o
   0   1  16          0.02          2.57         4.86 o
   1   1  16          0.08         -1.52         4.21 o
   2   1  16          0.00          3.25         3.65 o
   3   1  16         24.91         21.37         4.83 o
   4   1  16          0.31         21.24         8.78 o
  -4   2  16          0.07          0.21         7.87 o
  -3   2  16          0.52          3.26         5.14 o
  -2   2  16         19.15         27.30         7.00 o
  -1   2  16        338.35        308.11        19.65 o
   0   2  16        110.21        111.63         6.26 o
   1   2  16         24.44         30.12         5.67 o
   2   2  16          6.02          5.88         3.77 o
   3   2  16          2.15          6.83         3.89 o
   4   2  16          1.96          4.30         4.13 o
  -4   3  16          0.04          0.99         7.09 o
  -3   3  16          6.97          1.75         4.91 o
  -2   3  16          2.49          4.24         5.31 o
  -1   3  16         35.23         38.11         8.99 o
   0   3  16        165.74        166.18         5.46 o
   1   3  16          0.48          4.02         5.44 o
   2   3  16          0.10          2.01         4.33 o
   3   3  16          1.68          4.13         4.35 o
   4   3  16          1.47         -4.39         5.36 o
  -4   4  16          0.64          5.31         4.80 o
  -3   4  16          0.57          3.30         4.99 o
  -2   4  16          3.76         10.25         6.10 o
  -1   4  16         14.43         19.98         7.38 o
   0   4  16         18.66         27.73         5.96 o
   1   4  16          9.41         20.68         5.29 o
   2   4  16         27.61         28.85         4.52 o
   3   4  16          1.58         -1.32         3.72 o
   4   4  16          0.90          6.61         4.71 o
  -4   5  16          0.55          4.60         5.02 o
  -3   5  16          0.65          3.61         5.14 o
  -2   5  16          1.07          4.82         5.95 o
  -1   5  16          3.83         19.15        11.81 o
   0   5  16          7.88          5.27         5.36 o
   1   5  16          4.84          9.30         4.95 o
   2   5  16         10.65          0.78         5.13 o
   3   5  16          0.11         -0.56         3.61 o
  -3   6  16         15.18          8.46         4.28 o
  -2   6  16         50.37         46.60         7.13 o
  -1   6  16          5.40         12.55         6.90 o
   0   6  16          0.52         10.76         5.46 o
   1   6  16          0.16         -1.65         4.78 o
   2   6  16          9.81          7.92         4.56 o
   3   6  16          5.33          8.41         3.91 o
  -3   7  16          1.71          3.09         5.47 o
  -2   7  16         14.61         12.97         6.07 o
  -1   7  16         28.23         21.87         6.45 o
   0   7  16          5.22         11.72         5.44 o
   1   7  16         14.77         20.58         4.59 o
   2   7  16          3.35          7.49         4.41 o
   3   7  16         11.27          8.91         4.78 o
  -3   8  16          1.06         -3.25         5.36 o
  -2   8  16          0.24          5.11        12.06 o
  -1   8  16          4.82         -2.20        11.14 o
   0   8  16          3.18         -5.71         5.75 o
   1   8  16          3.91          4.88         4.80 o
   2   8  16          0.35          4.23         4.12 o
   3   8  16         10.63          5.99         5.86 o
  -3   9  16          1.06          2.92         6.35 o
  -2   9  16          2.92         -7.52        11.77 o
  -1   9  16          0.05         13.55        10.92 o
   0   9  16          0.00         -1.06         7.45 o
   1   9  16          6.31          3.96         4.53 o
   2   9  16          6.91          6.27         4.68 o
   3   9  16          1.01          1.26         5.01 o
  -2  10  16          3.30         10.92         8.09 o
  -1  10  16          6.31         -6.88        11.21 o
   0  10  16          4.60         17.52        10.85 o
   1  10  16         27.09         28.29         6.61 o
   2  10  16          6.08          2.55         4.99 o
  -2  11  16          0.06          9.93         8.23 o
  -1  11  16          0.10         -1.35         8.09 o
   0  11  16          4.59          1.21        11.21 o
   1  11  16          8.37          9.74         7.30 o
   2  11  16          4.73          9.72         5.68 o
  -1  12  16          8.11         20.21         7.87 o
   0  12  16          0.27          2.06        11.35 o
   1  12  16          0.88          1.05         6.17 o
  -3   0  17        140.32        132.46         8.72 o
  -1   0  17          7.56         18.30        12.70 o
   1   0  17         22.87         13.93         6.38 o
   3   0  17          5.07         13.69         5.21 o
  -4   1  17          2.65          4.31         4.74 o
  -3   1  17          0.10          3.42         5.73 o
  -2   1  17        267.07        294.32         8.28 o
  -1   1  17        444.57        393.97        20.14 o
   0   1  17         16.27         13.84         5.70 o
   1   1  17          2.91          4.29         4.52 o
   2   1  17         20.97         15.52         4.86 o
   3   1  17          1.45          6.49         5.27 o
   4   1  17          2.42          8.53         4.70 o
  -4   2  17          0.14         -1.00         5.08 o
  -3   2  17          0.09          3.67         4.58 o
  -2   2  17          6.99          1.61         8.38 o
  -1   2  17        314.06        300.15         8.41 o
   0   2  17         46.01         49.81         5.74 o
   1   2  17         12.82         13.23         4.70 o
   2   2  17          0.66          2.59         3.77 o
   3   2  17         15.31          8.02         3.80 o
   4   2  17          0.05         11.51         4.77 o
  -4   3  17          0.48          6.87         5.01 o
  -3   3  17          0.05          1.63         4.94 o
  -2   3  17         11.29         11.86         5.46 o
  -1   3  17          9.58         -2.67         8.85 o
   0   3  17         76.09         85.54         6.18 o
   1   3  17         10.84         14.82         4.83 o
   2   3  17          2.29          1.21         5.19 o
   3   3  17          0.96          3.40         4.40 o
   4   3  17          1.29         -3.77         4.91 o
  -4   4  17          0.45          7.04         5.03 o
  -3   4  17          0.04         -0.16         4.45 o
  -2   4  17          2.43         -1.51         5.91 o
  -1   4  17          5.11          0.61         8.70 o
   0   4  17         36.37         34.75         5.41 o
   1   4  17          2.72          0.45         5.45 o
   2   4  17          0.67          5.51         4.63 o
   3   4  17          0.88          3.48         4.04 o
  -3   5  17          9.10         12.53         5.25 o
  -2   5  17          3.39          6.30         5.92 o
  -1   5  17          9.74         10.29         6.57 o
   0   5  17          2.19          6.34         4.73 o
   1   5  17          1.59          8.26         5.27 o
   2   5  17          1.30          2.36         4.01 o
   3   5  17          0.45         -2.02         4.41 o
  -3   6  17          0.02         -3.68         5.02 o
  -2   6  17          2.18         -3.05         6.03 o
  -1   6  17          4.80          9.44         8.90 o
   0   6  17          4.91          6.98         4.79 o
   1   6  17          1.10          6.75         4.35 o
   2   6  17         11.94          7.76         4.65 o
   3   6  17          4.52          7.80         4.63 o
  -3   7  17          4.53          9.86         5.31 o
  -2   7  17          0.67          3.99         7.43 o
  -1   7  17          2.96          3.92         7.03 o
   0   7  17         20.85         19.60         6.00 o
   1   7  17          0.01          6.51         4.69 o
   2   7  17         15.58         12.41         4.30 o
   3   7  17          0.01         -0.35         4.39 o
  -3   8  17          0.58         -0.51         4.71 o
  -2   8  17          1.38         16.53        11.70 o
  -1   8  17          2.49         -0.78        10.99 o
   0   8  17          0.79          6.44         5.68 o
   1   8  17         11.59         12.12         4.94 o
   2   8  17          2.12          3.48         4.78 o
   3   8  17          1.03          7.20         5.55 o
  -2   9  17          0.34          3.55         7.94 o
  -1   9  17          2.75          6.31         8.01 o
   0   9  17          4.31         12.84         7.87 o
   1   9  17          0.81          1.08         5.47 o
   2   9  17          1.25          2.88         4.75 o
  -2  10  17          5.78         20.07        11.77 o
  -1  10  17          2.66         23.12        11.28 o
   0  10  17          1.26         -7.38         7.66 o
   1  10  17          0.05         -5.82         5.82 o
   2  10  17          7.01         12.32         5.57 o
  -1  11  17          0.19         14.89        11.14 o
   0  11  17          0.21         -2.34        11.21 o
   1  11  17          8.58          4.23         6.11 o
  -1  12  17          2.62          3.33         8.58 o
   0  12  17          0.96          3.48         7.73 o
  -4   0  18          2.82          0.09         6.20 o
   0   0  18         10.00         15.86         5.96 o
   2   0  18          6.30         13.36         6.96 o
   4   0  18          7.41          9.11         7.54 o
  -4   1  18          0.03          8.47         4.80 o
  -3   1  18          8.95          4.53         5.03 o
  -2   1  18         25.47         23.59         6.80 o
  -1   1  18         14.48         14.60        10.85 o
   0   1  18         35.97         38.63         5.91 o
   1   1  18          5.65          2.18         5.44 o
   2   1  18          6.32          4.23         4.07 o
   3   1  18          0.04          2.22         5.16 o
   4   1  18          0.49         -0.99         8.23 o
  -4   2  18          0.25          4.38         4.45 o
  -3   2  18          6.13          7.68         4.35 o
  -2   2  18         18.01         26.17         6.73 o
  -1   2  18          8.00          6.10         7.16 o
   0   2  18         11.06         11.38         4.90 o
   1   2  18         15.00         17.75         4.84 o
   2   2  18          0.01          6.27         4.54 o
   3   2  18          0.68         -2.53         3.68 o
  -4   3  18          0.17          0.32         6.37 o
  -3   3  18          0.01          7.18         4.10 o
  -2   3  18          1.08          1.06         6.51 o
  -1   3  18         61.77         77.21         8.58 o
   0   3  18         39.00         32.79         5.30 o
   1   3  18          6.68          4.15         5.35 o
   2   3  18          1.23          2.58         4.04 o
   3   3  18          0.90          2.91         5.25 o
  -3   4  18          4.70          6.80         5.31 o
  -2   4  18          5.80          6.18         6.21 o
  -1   4  18          9.14          7.13         7.91 o
   0   4  18          0.14          1.28         4.86 o
   1   4  18         17.06         20.90         4.46 o
   2   4  18          7.57          4.90         3.87 o
   3   4  18          0.00         -0.21         3.71 o
  -3   5  18          2.11          2.12         4.85 o
  -2   5  18         13.83         10.69         6.05 o
  -1   5  18         12.29         -2.54        10.36 o
   0   5  18          3.69         14.50         5.95 o
   1   5  18          5.90          9.09         4.65 o
   2   5  18          0.23          4.92         4.06 o
   3   5  18          7.13          7.53         4.17 o
  -3   6  18          4.30          3.17         4.89 o
  -2   6  18          1.16         -0.17         7.10 o
  -1   6  18         46.60         38.91         7.63 o
   0   6  18          1.23          0.88         4.89 o
   1   6  18          3.39          9.83         5.32 o
   2   6  18          4.85          6.35         4.61 o
   3   6  18          2.53          6.00         4.29 o
  -3   7  18          1.03          1.20         4.94 o
  -2   7  18          6.06          3.49         7.01 o
  -1   7  18          8.47          1.18         5.90 o
   0   7  18         22.96         15.83         5.57 o
   1   7  18          0.76          1.11         5.22 o
   2   7  18          0.04          5.07         3.96 o
   3   7  18          1.06          6.95         4.48 o
  -3   8  18          0.01         12.80         5.51 o
  -2   8  18          0.01         18.94         7.87 o
  -1   8  18          1.12         -4.75         8.09 o
   0   8  18          1.45          1.54         5.74 o
   1   8  18          2.35          4.22         5.43 o
   2   8  18          2.24          6.99         5.29 o
  -2   9  18          0.42         10.07        10.92 o
  -1   9  18          4.03         25.89        11.28 o
   0   9  18          2.40         13.19         7.52 o
   1   9  18          0.05          7.50         5.35 o
   2   9  18          0.21          7.29         5.37 o
  -2  10  18          2.41         13.19        12.48 o
  -1  10  18          2.90          5.46         7.73 o
   0  10  18          0.16          2.55         8.23 o
   1  10  18          0.43         -0.82         5.85 o
   2  10  18          7.46          6.59         5.11 o
  -1  11  18          2.69         16.67        11.63 o
   0  11  18          0.01          8.87         7.73 o
   1  11  18          1.66         -1.12         6.19 o
  -3   0  19          1.88          5.59         6.24 o
  -1   0  19        712.03        685.58        14.97 o
   1   0  19          1.24         -0.43         6.28 o
   3   0  19         12.68         13.09         8.97 o
  -3   1  19          3.07          9.25         5.13 o
  -2   1  19         23.13         30.27         8.27 o
  -1   1  19         13.61         16.33         7.13 o
   0   1  19        269.79        267.19         6.08 o
   1   1  19         37.55         46.93         6.47 o
   2   1  19          2.81          1.76         4.94 o
   3   1  19          4.23          7.54         4.63 o
  -3   2  19          0.16          0.90         4.19 o
  -2   2  19          7.59         15.92         8.12 o
  -1   2  19         11.58         18.25         7.06 o
   0   2  19         49.54         55.37         5.37 o
   1   2  19        137.52        132.01         5.15 o
   2   2  19          4.21          8.58         4.91 o
   3   2  19          0.03          4.15         4.96 o
  -3   3  19          0.04          0.09         4.27 o
  -2   3  19          3.00          5.54         8.25 o
  -1   3  19          0.03         10.40         8.15 o
   0   3  19         18.96         25.06         6.63 o
   1   3  19         10.00         14.42         4.24 o
   2   3  19          4.86          8.35         4.59 o
   3   3  19          0.58          3.55         4.24 o
  -3   4  19          0.12          5.77         4.70 o
  -2   4  19          1.04         -5.32         5.60 o
  -1   4  19         19.07         21.24         7.76 o
   0   4  19          6.51         11.00         5.13 o
   1   4  19          0.25          4.37         5.20 o
   2   4  19          0.00          8.52         4.55 o
   3   4  19          0.03         -0.60         5.08 o
  -3   5  19          0.01         -2.56         4.26 o
  -2   5  19          0.94         -0.70         6.09 o
  -1   5  19         33.90         29.98         8.05 o
   0   5  19         37.46         42.60         4.97 o
   1   5  19          0.46          8.03         5.27 o
   2   5  19          5.87          2.79         3.84 o
   3   5  19          0.64         -0.68         5.24 o
  -3   6  19          1.73         -0.18         4.34 o
  -2   6  19         14.60         19.12         8.87 o
  -1   6  19          5.54          7.34         6.64 o
   0   6  19          0.03          2.03         4.95 o
   1   6  19         20.04         21.20         4.40 o
   2   6  19          0.54          3.52         4.75 o
   3   6  19          7.61          8.20         5.50 o
  -3   7  19          0.01          8.71         5.74 o
  -2   7  19          1.15         -3.72         6.90 o
  -1   7  19          0.57         -5.42         7.25 o
   0   7  19          8.60         10.25         5.31 o
   1   7  19          0.38          4.31         5.23 o
   2   7  19          3.36          6.87         4.67 o
   3   7  19          0.68         -4.59         4.94 o
  -2   8  19          3.13          4.47        11.35 o
  -1   8  19          0.09         -4.89        11.14 o
   0   8  19          0.04          8.67         4.96 o
   1   8  19          0.23          3.43         4.45 o
   2   8  19          0.99         -3.96         4.65 o
  -2   9  19          1.94         -3.05         8.09 o
  -1   9  19          0.38          8.79        11.28 o
   0   9  19          0.38         -7.23        10.50 o
   1   9  19          0.60         -1.88         5.07 o
   2   9  19          0.13          2.32         5.54 o
  -2  10  19          0.11          4.75        11.84 o
  -1  10  19          5.55         -7.52         7.52 o
   0  10  19          4.22        -11.14        11.14 o
   1  10  19          0.33          6.46         6.21 o
  -1  11  19          1.61         19.79        11.35 o
   0  11  19          6.05          6.17         8.37 o
   1  11  19          2.26         -6.92         7.52 o
  -2   0  20         39.81         21.35         8.79 o
   0   0  20        209.50        202.03        10.60 o
   2   0  20          6.81          3.76         4.69 o
  -3   1  20          1.83          8.02         4.49 o
  -2   1  20         20.39         10.91         6.46 o
  -1   1  20         84.48         72.01        13.62 o
   0   1  20        274.54        282.05         8.43 o
   1   1  20          3.83          6.57         4.04 o
   2   1  20          0.70          6.12         4.42 o
   3   1  20          2.39          9.33         4.55 o
  -3   2  20          0.10         -3.27         5.27 o
  -2   2  20          0.28          4.24         8.09 o
  -1   2  20          9.95         10.38        14.40 o
   0   2  20          0.09          1.90         5.77 o
   1   2  20          6.18          6.45         5.13 o
   2   2  20          0.17         -1.73         4.97 o
   3   2  20          0.30          5.34         4.14 o
  -3   3  20          0.67         -0.38         4.77 o
  -2   3  20          2.52          7.48         8.19 o
  -1   3  20          0.60         -6.42         7.85 o
   0   3  20         35.46         36.45         5.69 o
   1   3  20          0.00          2.15         7.54 o
   2   3  20          5.39          4.35         4.65 o
   3   3  20          0.00          3.79         4.66 o
  -3   4  20          0.02         -1.23         4.18 o
  -2   4  20          4.33          5.44         5.34 o
  -1   4  20          2.54          8.44         6.41 o
   0   4  20          1.49          2.09         4.60 o
   1   4  20         18.22         21.03         4.79 o
   2   4  20          0.00          7.22         4.54 o
   3   4  20          0.22          1.99         4.34 o
  -3   5  20          0.45          6.00         4.89 o
  -2   5  20          1.80         -0.31         6.39 o
  -1   5  20          0.07         11.99         6.82 o
   0   5  20         43.39         38.99         5.47 o
   1   5  20          2.08          7.98         4.40 o
   2   5  20          0.42          8.90         4.31 o
   3   5  20          0.95          1.92         5.42 o
  -3   6  20          0.00          1.04         5.12 o
  -2   6  20          3.56         13.60         8.89 o
  -1   6  20          4.36          6.81         8.23 o
   0   6  20          3.04          6.98         5.43 o
   1   6  20         10.24         14.06         4.77 o
   2   6  20          0.64          5.13         4.80 o
   3   6  20          1.03          4.65         4.55 o
  -2   7  20          1.04          2.73         5.90 o
  -1   7  20          1.77         -4.38         6.62 o
   0   7  20          0.18          3.86         6.33 o
   1   7  20          0.13          2.94         5.31 o
   2   7  20          0.47          5.68         4.68 o
  -2   8  20          0.28          8.72        11.63 o
  -1   8  20          0.16         -3.40         7.94 o
   0   8  20          0.29          5.46         6.24 o
   1   8  20          0.01         -1.34         4.97 o
   2   8  20          0.12          1.59         5.29 o
  -2   9  20          0.08         19.79        11.77 o
  -1   9  20          0.01         10.71         8.01 o
   0   9  20          0.98        -10.78        10.78 o
   1   9  20          0.00          4.89         5.48 o
   2   9  20          0.07          0.35         5.01 o
  -1  10  20          1.04          0.50        11.35 o
   0  10  20          0.87          9.79        11.42 o
   1  10  20          1.30          8.32         5.35 o
   0  11  20          0.00          9.58        11.77 o
  -3   0  21         11.89          5.38         6.06 o
  -1   0  21        111.13        107.52        11.56 o
   1   0  21        163.59        156.18         7.93 o
   3   0  21          6.25          7.16         5.12 o
  -3   1  21          0.76          3.04         4.89 o
  -2   1  21          0.83          4.29         8.28 o
  -1   1  21         17.49         12.47         7.73 o
   0   1  21         12.35         10.18         4.19 o
   1   1  21          0.18         -1.66         5.04 o
   2   1  21         24.60         23.82         5.07 o
   3   1  21          0.25          1.79         4.62 o
  -3   2  21          0.02          1.60         4.16 o
  -2   2  21          1.92          7.98         6.70 o
  -1   2  21         43.83         46.93         7.85 o
   0   2  21          7.12          8.92         4.36 o
   1   2  21          7.59          7.19         5.12 o
   3   2  21          0.79         -0.77         4.65 o
  -3   3  21          0.77          6.94         4.22 o
  -2   3  21          2.74          7.02         6.68 o
  -1   3  21          0.26          4.33         6.41 o
   0   3  21          9.61         13.92         4.91 o
   1   3  21         16.66         12.50         6.65 o
   2   3  21          1.33          3.18         5.03 o
   3   3  21          1.82          7.69         5.39 o
  -3   4  21          0.00         -0.81         5.35 o
  -2   4  21          0.17          4.42         5.40 o
  -1   4  21          1.97          5.63         6.09 o
   0   4  21          0.39          2.20         4.20 o
   1   4  21         13.98         15.00         4.93 o
   2   4  21          8.91         13.05         4.33 o
   3   4  21          0.15         -2.24         4.41 o
  -3   5  21          0.59          1.90         4.44 o
  -2   5  21          1.60          1.69         6.15 o
  -1   5  21          1.08         -0.32         6.21 o
   0   5  21          4.48         12.42         5.31 o
   1   5  21          4.76          4.59         5.21 o
   2   5  21          3.12          3.28         4.76 o
   3   5  21          0.37          5.28         3.86 o
  -3   6  21          0.04         -1.59         4.75 o
  -2   6  21          0.03          4.64         5.38 o
  -1   6  21          5.34          9.80         6.72 o
   0   6  21         23.52         17.83         4.76 o
   1   6  21          2.55          7.65         4.46 o
   2   6  21          1.16         10.97         5.31 o
  -2   7  21          1.54          2.15         5.98 o
  -1   7  21          2.06          8.90         8.21 o
   0   7  21          0.65          1.10         5.63 o
   1   7  21          0.06         -4.76         4.76 o
   2   7  21          0.06          8.18         4.48 o
  -2   8  21          0.19         -2.95         7.55 o
  -1   8  21          0.87          2.90         8.72 o
   0   8  21          1.33         -6.80        10.75 o
   1   8  21          0.98          5.37         4.75 o
   2   8  21          0.46          1.23         4.91 o
  -1   9  21          0.00          1.70        11.21 o
   0   9  21          0.90         -2.14         9.78 o
   1   9  21          0.53          3.39         4.77 o
  -1  10  21          0.43         27.80        11.63 o
   0  10  21          5.16          0.78        10.85 o
   1  10  21          0.12         -0.41         8.01 o
  -2   0  22          2.22          5.67        11.56 o
   0   0  22        113.38        114.29         7.89 o
   2   0  22         15.87         15.09         5.13 o
  -3   1  22          3.64          3.89         4.81 o
  -2   1  22          0.88         12.93         9.33 o
  -1   1  22         14.03         10.81         8.04 o
   0   1  22         68.31         66.73         4.32 o
   1   1  22         55.00         51.28         5.17 o
   2   1  22         15.53         14.31         5.10 o
   3   1  22          0.39         -2.84         5.38 o
  -3   2  22          1.63          5.07         4.87 o
  -2   2  22          0.61          2.99         6.27 o
  -1   2  22          8.09         13.01         7.85 o
   1   2  22          0.28          6.55         5.04 o
   2   2  22          9.87         10.74         4.56 o
   3   2  22          0.15          1.25         4.27 o
  -3   3  22          0.20          0.92         5.00 o
  -2   3  22          0.74          6.42         6.44 o
  -1   3  22          1.48         -1.33         5.19 o
   0   3  22         20.19         25.39         4.60 o
   1   3  22         13.95         10.53         6.36 o
   2   3  22          3.53          3.18         4.01 o
   3   3  22          0.59         -1.21         5.43 o
  -3   4  22          0.59         -0.60         4.95 o
  -2   4  22          0.55          6.77        11.06 o
  -1   4  22          5.65          7.15         7.49 o
   0   4  22          3.69          1.30         5.36 o
   1   4  22         14.53          6.05         4.41 o
   2   4  22          0.16          1.05         4.78 o
   3   4  22          1.06          2.54         4.57 o
  -3   5  22          3.22          4.36         7.99 o
  -2   5  22          0.06          0.50         6.11 o
  -1   5  22          0.59          0.60         7.69 o
   0   5  22         14.56         14.88         4.90 o
   1   5  22          4.66          1.00         4.05 o
   2   5  22          6.20         15.24         5.25 o
  -2   6  22          4.85          0.76         5.84 o
  -1   6  22          8.07          8.31         8.28 o
   0   6  22          3.39          6.59         5.37 o
   1   6  22          1.15          7.83         4.87 o
   2   6  22          0.21         -1.52         5.57 o
  -2   7  22          1.86         -0.34         7.29 o
  -1   7  22          8.98          3.17         6.79 o
   0   7  22          0.28          6.84         6.16 o
   1   7  22          2.58          2.46         4.94 o
   2   7  22          0.37          9.31         4.89 o
  -2   8  22          0.02          1.18         9.53 o
  -1   8  22          0.07         -4.13         6.66 o
   0   8  22          0.91          8.02         6.29 o
   1   8  22          0.00         -2.03         5.80 o
  -1   9  22          0.88          9.79        11.63 o
   0   9  22          0.27          1.68         9.88 o
   1   9  22          0.01          2.11         5.28 o
  -3   0  23          0.64         -3.06         6.60 o
  -1   0  23          0.25         -7.23         7.23 o
   1   0  23        128.12        118.02         7.84 o
   3   0  23          7.79          0.91        14.65 o
  -3   1  23          0.11          0.31         4.51 o
  -2   1  23          1.77          0.55         6.37 o
  -1   1  23          1.67          8.44         7.72 o
   0   1  23         13.94          8.17         4.53 o
   1   1  23          2.92          4.49         4.32 o
   2   1  23          0.99          4.02         4.62 o
   3   1  23          0.66          2.00         4.84 o
  -3   2  23          0.21          7.05         6.20 o
  -2   2  23          1.48          7.74        11.81 o
  -1   2  23          1.96          8.86         8.69 o
   0   2  23          0.78          2.52         5.79 o
   1   2  23         25.91         23.11         4.26 o
   2   2  23          0.01          1.02         4.32 o
   3   2  23          0.08          6.72         4.46 o
  -3   3  23          0.13          0.23         5.03 o
  -2   3  23          0.42         -2.71         6.59 o
  -1   3  23          1.43          3.23         7.67 o
   0   3  23          0.69         -3.11         5.30 o
   1   3  23          1.77          7.01         4.78 o
   2   3  23          0.06         -2.55         5.34 o
  -2   4  23          0.31         -5.44         8.26 o
  -1   4  23          2.42         -5.46         8.65 o
   0   4  23          2.40          8.29         5.43 o
   1   4  23          0.00          1.42         5.32 o
   2   4  23          2.59          4.67         5.34 o
  -2   5  23          2.36          0.11         5.74 o
  -1   5  23          1.69          2.65         6.19 o
   0   5  23          0.10         -0.89         4.51 o
   1   5  23          5.83          1.94         4.11 o
   2   5  23          0.27          0.75         5.57 o
  -2   6  23          0.10          2.12         6.47 o
  -1   6  23          4.87          0.88         6.95 o
   0   6  23          0.37          4.03         5.54 o
   1   6  23          4.95          8.76         4.90 o
   2   6  23          2.54         13.05         4.59 o
  -2   7  23          0.14          2.29         7.40 o
  -1   7  23          0.00          5.46         8.42 o
   0   7  23          2.08         18.50        10.61 o
   1   7  23          1.37          3.62         4.58 o
   2   7  23          0.26         12.43         5.81 o
  -1   8  23          0.76         10.67         6.55 o
   0   8  23          1.92          0.21         6.69 o
   1   8  23          0.01          1.46         5.03 o
   0   9  23          0.01         -2.78         9.39 o
  -2   0  24         30.19         34.04         8.37 o
   0   0  24          0.29         -2.86         7.55 o
  -2   1  24          0.34          2.82        11.56 o
  -1   1  24          0.85          6.77         5.46 o
   0   1  24         14.87         12.48         7.29 o
   1   1  24         16.07         18.63         6.05 o
   2   1  24         17.65         17.62         4.43 o
  -2   2  24          0.16         14.66         8.00 o
  -1   2  24          1.62          8.35         6.21 o
   0   2  24          5.62         14.44         5.54 o
   1   2  24         10.58         12.23         5.92 o
   2   2  24         11.99         11.88         5.20 o
  -2   3  24          1.08          3.75         6.61 o
  -1   3  24          0.35          1.54         6.31 o
   0   3  24          5.60          5.15         5.43 o
   1   3  24          1.20          1.58         4.40 o
   2   3  24          0.83         -3.82         5.40 o
  -2   4  24          0.00         11.20        10.67 o
  -1   4  24          1.22          8.36        10.82 o
   0   4  24          0.30          5.92         5.51 o
   1   4  24          0.01          8.54         5.52 o
   2   4  24          0.30          3.21         4.47 o
  -2   5  24          0.04          4.24         5.79 o
  -1   5  24          0.34         -3.11         7.66 o
   0   5  24          0.20          4.62         5.04 o
   1   5  24          0.04          4.77         4.98 o
   2   5  24          4.68          6.22         4.35 o
  -2   6  24          0.00         -3.98         6.51 o
  -1   6  24          0.11          0.10        11.99 o
   0   6  24          2.67          8.80         5.49 o
   1   6  24          8.29          5.01         4.59 o
   2   6  24          0.13          2.45         5.87 o
  -1   7  24          1.22          2.35         7.03 o
   0   7  24          3.51          8.58         6.35 o
   1   7  24          2.18          2.68         5.20 o
  -1   8  24          0.48          0.11         7.96 o
   0   8  24          0.17          6.78         7.41 o
   1   8  24          0.05          7.57         6.80 o
  -1   0  25          4.75         13.97        11.21 o
   1   0  25          1.02         15.04         6.40 o
  -2   1  25          7.37          6.88         6.55 o
  -1   1  25          0.72         -3.55         7.85 o
   0   1  25          0.02         -4.55         4.55 o
   1   1  25          6.65          6.31         4.82 o
   2   1  25          6.54          7.62         4.32 o
  -2   2  25          0.04          6.28         6.71 o
  -1   2  25          0.05         12.12         7.65 o
   0   2  25          1.29          2.64         4.89 o
   2   2  25          0.00          0.82         4.36 o
  -2   3  25          0.13          4.90         8.17 o
  -1   3  25          0.20         -7.98         7.98 o
   0   3  25          3.44          4.99         5.18 o
   1   3  25          1.35          3.98         5.23 o
   2   3  25          0.13         -1.44         5.11 o
  -2   4  25          1.80         11.70         8.20 o
  -1   4  25          0.22          6.27         7.44 o
   0   4  25          0.09          6.86         4.95 o
   1   4  25          5.46          4.83         6.66 o
   2   4  25          5.08          2.56         5.15 o
  -2   5  25          1.69         -0.46         8.22 o
  -1   5  25          1.75         -2.62         6.44 o
   0   5  25          0.50          7.51         4.92 o
   1   5  25          0.22          1.99         4.96 o
  -1   6  25          4.61          5.10         6.84 o
   0   6  25          1.22          6.67         5.71 o
   1   6  25          2.56          7.82         5.09 o
  -1   7  25          0.53         -2.45         9.26 o
   0   7  25          3.90         11.76         6.40 o
   1   7  25          0.26          4.20         6.81 o
  -2   0  26          0.60          8.58        11.92 o
   0   0  26          1.94         -2.63         7.64 o
   2   0  26          3.86         13.41         7.89 o
  -2   1  26          0.87         -4.89         6.02 o
  -1   1  26          8.04         10.83         7.75 o
   0   1  26          0.01          6.64         4.58 o
   1   1  26          2.41          4.62         4.06 o
   2   1  26          3.75          8.68         5.61 o
  -2   2  26          2.53         -0.93         8.37 o
  -1   2  26          0.01         -3.34         6.69 o
   0   2  26          2.98          4.73         6.54 o
   1   2  26          1.51         10.24         4.88 o
   2   2  26          2.82          5.84         4.29 o
  -2   3  26          1.42         -8.87         8.87 o
  -1   3  26          0.38         -4.13         8.00 o
   0   3  26          0.01          5.23         4.44 o
   1   3  26          1.20          3.12         4.45 o
   2   3  26          0.89          5.86         8.55 o
  -1   4  26          0.51          1.66         7.82 o
   0   4  26          0.81         -1.27         4.52 o
   1   4  26          0.16          1.55         4.65 o
  -1   5  26          8.18         15.24         7.97 o
   0   5  26          2.40         10.22         5.66 o
   1   5  26          0.00          3.04         5.07 o
  -1   6  26          0.88          2.81         8.10 o
   0   6  26          1.41          2.70         6.50 o
   1   6  26          0.00          2.97         5.93 o
  -1   0  27          8.66         -7.31        11.42 o
   1   0  27          0.33          6.69         6.38 o
  -1   1  27          2.81          1.45         5.72 o
   0   1  27          2.34          2.25         4.66 o
   1   1  27          0.46          3.94         4.61 o
  -1   2  27          1.93          6.41         7.90 o
   0   2  27          0.61          4.98         4.97 o
   1   2  27          0.10         -4.97         4.97 o
  -1   3  27          0.49         -3.11         7.55 o
   0   3  27          0.30          0.82         5.52 o
   1   3  27          1.80          0.85         5.14 o
  -1   4  27          0.00         -0.98         8.17 o
   0   4  27          0.00          0.25         4.58 o
   1   4  27          1.30         -5.70         5.70 o
  -1   5  27          0.00         10.07        11.21 o
   0   5  27          1.01          9.58         5.76 o
   0   0  28          0.63          6.25         9.11 o
  -1   1  28          0.89         10.31         9.26 o
   0   1  28          0.17         -2.56         4.69 o
   1   1  28          0.19          0.31         5.66 o
  -1   2  28          0.90          6.99         8.33 o
   0   2  28          1.31          4.44         5.78 o
   1   2  28          0.05          7.30         4.73 o
  -1   3  28          0.39         -3.05         8.30 o
   0   3  28          0.16          7.30         4.73 o
   0   4  28          4.87         13.97         6.56 o
   0   1  29          0.80          5.77         6.47 o
                                                
